# Supplementary material for: Discoidin Domain Receptor 1 Contributes to Tumorigenesis through Modulation of TGFBI Expression
Source: PLoS One. 2014 Nov 4;9(11):e111515. doi: 10.1371/journal.pone.0111515 (PMC4219757; doi:10.1371/journal.pone.0111515)
Supplement: Figure S1 — Genes regulated in DDR1 shRNA5 after excluding NT shRNA. Differentially expressed genes unique to knockdown by DDR1 shRNA5 as determined by one way ANOVA, FC≥2.0, p value <0.01. (XLSX) [file pone.0111515.s001.xlsx]

## Sheet: DDR1shRNA#5-NTshRNA
DDR1 shRNA#5 unique
Probeset ID	RefSeqAccession	Gene Symbol	p-value(DDR1-shRNA#5 vs. Parental)	Fold-Change(DDR1-shRNA#5 vs. Parental)
A_23_P369994	NM_004734	DCLK1	0.000345519	56.023
A_33_P3241269	NM_001025195	CES1	6.04957e-05	18.9622
A_32_P152767	NM_207371	C10orf140	0.00545043	10.2267
A_24_P298027	NM_004655	AXIN2	0.00248964	9.59228
A_32_P101031	NM_144586	LYPD1	0.00474696	8.3595
A_23_P44155	NM_198196	CD96	0.000146988	7.73163
A_24_P251734	NM_020116	FSTL5	2.73741e-05	7.19502
A_23_P205370	NM_016150	ASB2	0.00170837	6.9487
A_32_P34826	NR_026543	C21orf88	0.00295268	6.83871
A_23_P145718	NM_001637	AOAH	0.00156538	6.57802
A_33_P3394793	NM_019601	SUSD2	0.00165584	5.97455
A_24_P365515	NM_021784	FOXA2	0.00328759	5.67071
A_23_P112982	NM_018711	SVOP	0.00345647	5.39713
A_33_P3376350		SLC38A10	0.0029148	5.36625
A_33_P3303956	NR_038831	LOC100133311	0.00578125	5.36263
A_24_P602871	NM_001030060	SAMD5	0.00281489	5.36261
A_24_P588897	NM_013272	SLCO3A1	0.00643859	5.32785
A_23_P10206	NM_005328	HAS2	7.13283e-06	5.08134
A_33_P3313825		TGFBR2	0.00203411	4.66711
A_33_P3300800	NR_024042	GUCY2E	0.00877716	4.60924
A_23_P107454	NM_031958	KRTAP3-1	0.00537538	4.60181
A_23_P161218	NM_014391	ANKRD1	0.00662624	4.51778
A_33_P3391290	NM_001142483	C5orf13	0.00111631	4.19051
A_33_P3382399	NM_031958	KRTAP3-1	0.00916469	4.15521
A_23_P110571	NM_001164664	MAST4	0.00912795	4.08509
A_32_P86739	NM_001010911	C10orf114	0.0027958	4.07594
A_33_P3284345	NM_004495	NRG1	3.20421e-05	3.95944
A_23_P118854	NM_003770	KRT37	0.00230807	3.90607
A_23_P328259	NM_033393	FHDC1	0.00559789	3.89218
A_33_P3283964	NR_033740	CES1P2	0.0050626	3.83453
A_33_P3213119	NR_002835	HAS2-AS1	6.23951e-05	3.79889
A_33_P3383561	XR_109712	POLR2F	0.00473949	3.79604
A_33_P3395028	NR_026934	LOC152225	0.000754209	3.75014
A_33_P3392192		NRG1	0.00885333	3.68677
A_23_P120931	NM_014508	APOBEC3C	3.53225e-05	3.66395
A_23_P357101	NM_145298	APOBEC3F	3.35184e-05	3.5982
A_32_P196021	NM_002009	FGF7	0.00774706	3.59776
A_23_P310022	NM_019590	KIAA1217	0.0037755	3.56586
A_33_P3418125	NM_006851	GLIPR1	0.00800842	3.55447
A_23_P156327	NM_000358	TGFBI	0.000581541	3.55078
A_24_P182929	NM_003471	KCNAB1	0.00927116	3.54417
A_23_P21560	NM_030797	FAM49A	0.00226925	3.51487
A_33_P3628675	NM_001083537	FAM86B1	0.00953377	3.45258
A_32_P63562	XR_132800	LOC100132240	0.0052355	3.43911
A_33_P3369441	NR_024237	LOC100132111	4.97979e-06	3.40843
A_23_P42004	NM_033125	SLC22A16	0.00821983	3.39718
A_24_P203689	NM_198525	KIF7	0.0059391	3.38706
A_23_P52207	NM_012342	BAMBI	0.000164767	3.37877
A_33_P3284883	NM_024761	MOB3B	0.0088233	3.34775
A_24_P253003	NM_004626	WNT11	0.00318011	3.33982
A_23_P157914	NM_153267	MAMDC2	0.00156161	3.33668
A_33_P3385775	NM_025069	ZNF703	0.00707038	3.31491
A_23_P3681	NM_018092	NETO2	0.00841001	3.31293
A_23_P315815	NM_004495	NRG1	3.25702e-05	3.30868
A_23_P302060	NM_176891	IFNE	0.00604182	3.29528
A_23_P422831	NM_004816	FAM189A2	0.000223326	3.29242
A_33_P3367984	NM_173076	ABCA12	0.00840309	3.28063
A_23_P416774	NM_016929	CLIC5	0.00213577	3.25965
A_23_P142574	NM_058165	MOGAT1	0.00167007	3.22748
A_23_P103511	NM_001085375	C1orf226	5.64173e-05	3.21658
A_23_P408175	NR_029451	LINC00477	0.00508748	3.20118
A_24_P33982	NM_001085423	MILR1	6.15953e-05	3.19931
A_33_P3255304	NM_001099781	GGT5	0.00453325	3.19024
A_33_P3240507	NM_138444	KCTD12	0.00306307	3.09302
A_23_P365218	NM_025048	GPR110	0.0058523	3.07237
A_23_P162165	NM_023930	KCTD14	0.00628485	3.06695
A_23_P141035	NM_005769	CHST4	0.00886421	3.06021
A_33_P3362826	NM_001164443	ANKRD31	0.00932545	3.0559
A_23_P76136	NM_001080509	TSPAN11	0.00227589	3.02886
A_33_P3221203	NM_002427	MMP13	0.00428605	3.01391
A_23_P54144	NM_001202	BMP4	0.000717569	3.0068
A_24_P78556	NM_007211	RASSF8	0.000327355	3.00395
A_23_P7397	NM_018930	PCDHB10	0.00171588	2.99356
A_33_P3464555	NR_027322	LOC283070	0.000729709	2.98985
A_33_P3286536	NM_002033	FUT4	0.00633118	2.97389
A_23_P104464	NM_000698	ALOX5	0.00485673	2.97126
A_32_P143000	NM_015307	FAM189A1	0.0022394	2.88713
A_23_P115444	NM_005092	TNFSF18	0.00013348	2.88528
A_23_P151529	NR_023938	C14orf132	3.88597e-06	2.87647
A_33_P3391796	NM_005450	NOG	0.00198573	2.85332
A_33_P3307144	NM_021956	GRIK2	0.000588871	2.84086
A_23_P388061	NM_000794	DRD1	0.00617852	2.82798
A_24_P228228	NM_004775	B4GALT6	0.00823061	2.82114
A_23_P342727	NM_178006	STARD13	0.006175	2.81195
A_23_P335452	NM_153367	ZCCHC24	8.12826e-05	2.7765
A_23_P146551	NM_024761	MOB3B	2.152e-06	2.76715
A_33_P3544856		LOC100292680	0.00888149	2.76634
A_23_P3371	NM_002891	RASGRF1	0.00890967	2.76376
A_24_P297888	NM_002451	MTAP	0.000110825	2.7493
A_33_P3328051	NR_036549	LOC100129961	0.0011362	2.72519
A_23_P109636	NM_015541	LRIG1	0.000433712	2.70329
A_23_P126836	NM_003326	TNFSF4	0.00640543	2.70328
A_33_P3366540	NM_001130518	CSGALNACT1	0.000655449	2.69751
A_23_P146274	NM_007029	STMN2	0.000949769	2.67538
A_32_P156851	NM_005822	RCAN2	0.00452767	2.65535
A_32_P14610	NM_006457	PDLIM5	0.00080415	2.64946
A_23_P37088	NM_152443	RDH12	0.00726292	2.63914
A_33_P3240512	NM_138444	KCTD12	0.00428659	2.63744
A_33_P3288329	NM_001034954	SORBS1	0.00113452	2.63557
A_33_P3364854	NM_018646	TRPV6	0.00923008	2.63462
A_23_P147786	NM_014677	RIMS2	0.00733177	2.634
A_33_P3214239	NR_002785	GNAS-AS1	0.00839885	2.61448
A_33_P3296582	NM_024590	ARSJ	0.00933442	2.60135
A_23_P139527	NM_002150	HPD	0.00539091	2.59875
A_23_P209625	NM_000104	CYP1B1	0.00778774	2.59824
A_23_P132316	NM_152426	APOBEC3D	0.000280322	2.59497
A_32_P49668	XM_003403393	LOC100653060	0.0010062	2.58597
A_33_P3215457	NM_000253	MTTP	0.00651109	2.57873
A_24_P941217		SGPP2	5.30904e-05	2.56191
A_32_P83845	NM_001040708	HEY1	0.00609112	2.55853
A_23_P27013	NM_024017	HOXB9	6.26714e-05	2.55561
A_23_P107283	NM_002145	HOXB2	0.00118693	2.51937
A_23_P202737	NM_003772	JRKL	0.00619876	2.51098
A_32_P19840	XR_108783	LOC100507507	0.00376471	2.50177
A_23_P384023	NM_001042413	GLIS3	0.000483395	2.50081
A_33_P3304060	NR_024087	C4orf11	0.00606478	2.49836
A_24_P942600		WNK2	0.00022245	2.49389
A_32_P132396	NR_024251	LOC100125556	0.00721232	2.47131
A_24_P89891	NM_005658	TRAF1	0.00593644	2.46727
A_33_P3414157	NM_024101	MLPH	0.00123947	2.4665
A_33_P3403867	NM_020182	PMEPA1	0.000802514	2.43762
A_33_P3280521	NM_021647	MFAP3L	0.00962419	2.43327
A_24_P51118	NM_002451	MTAP	0.00529996	2.43197
A_33_P3300916	NR_026915	LOC201651	0.00795032	2.42133
A_24_P365506	NM_017671	FERMT1	0.000271874	2.42036
A_24_P192727		KAZALD1	0.00790806	2.41597
A_23_P383258	NM_004293	GDA	5.91687e-05	2.40931
A_24_P120251	NM_138786	TM4SF18	0.00405763	2.40011
A_23_P212126	NM_080538	COLQ	0.0083748	2.39466
A_23_P94501	NM_000700	ANXA1	0.00555072	2.39385
A_32_P306678	NM_001145065	FAM190A	0.000774572	2.392
A_23_P131935	NM_017671	FERMT1	0.00953804	2.38557
A_32_P208120	NM_153498	CAMK1D	0.000118107	2.35632
A_23_P133236	NM_018934	PCDHB14	0.00505153	2.35039
A_24_P239731	NM_004776	B4GALT5	0.000102326	2.33669
A_24_P25234	NM_001039656	MTL5	0.00868469	2.33294
A_23_P151870	NM_015554	GLCE	0.00163234	2.33125
A_23_P404481	NM_001400	S1PR1	0.00775678	2.3298
A_24_P134319		ADNP	0.00904982	2.32796
A_33_P3215317		PRKACB	0.000130851	2.31605
A_33_P3265494	NM_001013732	C6orf138	0.000306618	2.30703
A_23_P17955	NM_012157	FBXL2	0.00287341	2.29703
A_24_P418203	NM_033655	CNTNAP3	0.000516044	2.2925
A_33_P3744736		LOC646736	0.00232213	2.29249
A_23_P103361	NM_005356	LCK	0.000581567	2.28869
A_24_P382319	NM_001712	CEACAM1	0.00720801	2.28491
A_24_P51080	NR_021490	FLJ42709	0.000873971	2.27737
A_24_P393571	NM_004293	GDA	4.82352e-05	2.27542
A_32_P43717	NM_004816	FAM189A2	3.47316e-06	2.26429
A_32_P212058	NM_032898	CEP19	0.00878906	2.25867
A_24_P373152	NM_021914	CFL2	0.00919532	2.25643
A_33_P3293446	NM_020848	KIAA1462	0.00292715	2.25627
A_23_P319050	NM_145326	ZNF493	0.0087079	2.24811
A_33_P3381235	NR_024470	LOC100127888	0.0097953	2.24502
A_23_P251075	NM_005491	MAMLD1	0.000204721	2.24005
A_23_P83838	NM_004056	CA8	0.00449883	2.239
A_24_P726336	NM_001100164	PHACTR2	1.81696e-05	2.22793
A_24_P175176	NM_020432	PHTF2	0.00889415	2.22262
A_23_P153964	NM_002193	INHBB	0.00681088	2.21958
A_32_P205110	NM_001453	FOXC1	0.000134795	2.21822
A_24_P515319	NM_001136572	FAM90A7	0.00655686	2.21409
A_33_P3267665	NM_016353	ZDHHC2	0.00138306	2.20773
A_32_P137966	NM_152317	DEPDC4	0.00426611	2.20677
A_23_P371266	NM_015569	DNM3	0.000394747	2.20537
A_33_P3252394	NM_006705	GADD45G	0.00122344	2.20189
A_24_P127564	NR_024330	LINC00085	0.000937928	2.19972
A_23_P319583	NM_014747	RIMS3	0.000230564	2.19823
A_23_P212830	NM_000142	FGFR3	0.00977107	2.18962
A_24_P419300	NR_024158	PP7080	0.00907647	2.18442
A_23_P121637	NM_003619	PRSS12	0.00849713	2.18268
A_33_P3436935		LOC284930	0.0089783	2.17882
A_33_P3300430	NM_032447	FBN3	0.00236453	2.17181
A_33_P3321382		CNTNAP3B	1.94469e-05	2.16823
A_23_P52176	NM_003431	ZNF124	0.000891725	2.16807
A_33_P3736195		DKFZp686M1136	0.00990809	2.1674
A_33_P3360311	NM_021957	GYS2	0.00112816	2.16663
A_23_P144877	NM_004045	ATOX1	0.00417005	2.159
A_23_P86900	NM_006876	B3GNT1	0.00745541	2.15682
A_23_P500501	NM_000142	FGFR3	0.00279585	2.15557
A_23_P417282	NM_000875	IGF1R	0.00755736	2.15216
A_23_P66481	NM_178568	RTN4RL1	0.00421873	2.15033
A_24_P658427	NM_005596	NFIB	0.000257833	2.14985
A_23_P164638	NM_024691	ZNF419	0.000800529	2.14663
A_33_P3296205	NM_183422	TSC22D1	0.00032521	2.14261
A_24_P398147	NM_006393	NEBL	0.000178186	2.14124
A_33_P3334673	NM_005460	SNCAIP	0.00532096	2.13962
A_32_P347617	NM_181773	APOBEC3H	1.51596e-05	2.13567
A_24_P48177	NM_006927	ST3GAL2	0.00946501	2.12559
A_33_P3242623	NM_014331	SLC7A11	0.00752577	2.11863
A_32_P149060	NR_024092	C21orf71	0.00477482	2.11459
A_33_P3392525	NM_001661	ARL4D	0.00702969	2.10507
A_33_P3357678	NM_207338	LCTL	0.00131554	2.10219
A_23_P13382	NM_001013254	LSP1	0.0039153	2.09248
A_33_P3336252	NR_002163	OR7E37P	0.0048616	2.09135
A_24_P115621	NM_004096	EIF4EBP2	0.00988302	2.09073
A_24_P175909	NM_004990	MARS	0.00936467	2.08937
A_33_P3256425	NM_001714	BICD1	0.000880917	2.08892
A_23_P215060	NM_001018111	PODXL	0.000161653	2.08696
A_23_P139704	NM_001946	DUSP6	0.000737568	2.08532
A_32_P480177	NM_022093	TNN	0.00719507	2.08374
A_23_P67278	NM_005815	ZNF443	5.55168e-05	2.07363
A_23_P134125	NM_005923	MAP3K5	0.000674114	2.07263
A_33_P3613516		LOC254057	0.0040193	2.06817
A_23_P54488	NM_015162	ACSBG1	0.00506263	2.06759
A_23_P421011	NM_030929	KAZALD1	0.000146506	2.06727
A_33_P3316394	NM_001098491	ZNF419	0.00260738	2.0637
A_23_P215484	NM_006072	CCL26	0.00299619	2.06144
A_33_P3415340		ALS2	0.00723232	2.06078
A_24_P29733	NM_012395	CDK14	0.000184381	2.0587
A_23_P391778	NM_012090	MACF1	0.00515581	2.05732
A_32_P98739	NM_001080444	IGSF5	0.00250071	2.05709
A_33_P3257140	NM_004850	ROCK2	0.000356279	2.05647
A_33_P3264528	NM_005523	HOXA11	0.00475284	2.05462
A_23_P14458	NM_144581	C14orf149	0.000408981	2.04712
A_33_P3298105	NM_001166271	SPATA13	0.00535139	2.04279
A_23_P209689	NM_004850	ROCK2	0.000541962	2.04136
A_33_P3377130	NM_005923	MAP3K5	0.00230253	2.04133
A_24_P317907	NM_001034954	SORBS1	0.000590958	2.03545
A_33_P3244013	NM_006393	NEBL	0.00351944	2.03285
A_33_P3235940	NM_001012964	KLK6	0.00135725	2.03219
A_33_P3379916	NM_014905	GLS	0.00190911	2.03182
A_32_P225355	NM_182485	CPEB2	0.00414662	2.02977
A_33_P3311775	NM_001013258	ZNF789	0.00126716	2.02252
A_24_P287974	NM_017949	CUEDC1	0.000467403	2.01812
A_23_P25475	NM_003578	SOAT2	0.00843303	2.01575
A_23_P333640	NM_173462	PAPLN	0.00964153	2.01074
A_23_P390116	NM_153023	SPATA13	0.00251221	2.00722
A_23_P140475	NM_024505	NOX5	0.00111473	2.00665
A_23_P16242	NM_021143	ZNF20	0.00865961	2.00268
A_23_P149975	NM_031453	FAM107B	0.000189015	2.00166
A_33_P3509233	XR_109995	LOC285286	0.00857219	-2.0001
A_24_P397435	NM_001044	SLC6A3	0.00978602	-2.0001
A_23_P425967	NM_175064	SPDYE1	0.00973504	-2.00039
A_33_P3297587	NR_024119	LINC00244	0.00941388	-2.00043
A_24_P97342	NM_021935	PROK2	0.00981312	-2.00051
A_23_P319598	NM_000716	C4BPB	0.00867157	-2.00052
A_33_P3236382	NM_005159	ACTC1	0.00861564	-2.00058
A_33_P3255706	NM_001005184	OR6K6	0.00995969	-2.00081
A_23_P315602	NM_016300	ARPP21	0.00972613	-2.00097
A_23_P80491	NM_004164	RBP2	0.00963654	-2.001
A_33_P3379816	NM_198274	SMYD1	0.00901348	-2.00102
A_33_P3383296	NM_001005493	OR6C6	0.00962259	-2.00114
A_33_P3347281	NM_001024075	HNMT	0.00982846	-2.00141
A_33_P3255290	NM_014790	JAKMIP2	0.00866939	-2.0015
A_24_P345002	NM_018159	NUDT11	0.00946421	-2.0015
A_33_P3304486	XR_110853	PP2672	0.00914051	-2.00155
A_23_P41476	NM_001080505	SHISA3	0.00865303	-2.00177
A_33_P3319987	NM_198081	SCML4	0.00953057	-2.00179
A_23_P350001	NM_000855	GUCY1A2	0.00924044	-2.00188
A_23_P336239		TMEM229B	0.00855445	-2.00202
A_23_P510	NM_152666	PLD5	0.00884584	-2.00207
A_33_P3374678	NM_004262	TMPRSS11D	0.00964517	-2.00214
A_23_P335388	NM_173625	C17orf78	0.00965185	-2.00222
A_33_P3297092	NM_001002916	H2BFWT	0.00846084	-2.0023
A_33_P3589033		EPAG	0.00912949	-2.00233
A_33_P3233499	NR_026773	C6orf123	0.00904971	-2.00285
A_33_P3322544		FLJ40453	0.00850321	-2.00296
A_23_P72968	NM_144967	ARHGAP36	0.00988277	-2.00323
A_23_P333228	NM_020814	MARCH4	0.00839185	-2.00324
A_23_P80508	NM_001199978	PLSCR2	0.00883639	-2.00325
A_24_P182892	NM_025243	SLC19A3	0.00958673	-2.00335
A_23_P435601	NM_175052	ST8SIA4	0.00852214	-2.00337
A_23_P363331	NM_005459	GUCA1C	0.00953096	-2.00338
A_24_P212074	NM_001010977	METTL21C	0.00973166	-2.00345
A_23_P167723	NM_012159	FBXL21	0.00906193	-2.00346
A_23_P419696	NM_144586	LYPD1	0.00864326	-2.00354
A_33_P3469438		LOC401445	0.00899731	-2.00391
A_33_P3291484	NM_005668	ST8SIA4	0.0099489	-2.00423
A_33_P3400700	NM_206885	SLC26A5	0.00991211	-2.00431
A_33_P3331996	XM_003119816	LOC100509860	0.00935721	-2.00454
A_33_P3827580		LOC644852	0.0084165	-2.00464
A_33_P3421331		SKOR2	0.00834672	-2.00477
A_33_P3228295		RCL1	0.00368541	-2.00484
A_24_P280684	NM_016298	FBXO40	0.00945486	-2.00489
A_32_P411945	NM_033030	BOLL	0.00990693	-2.00493
A_33_P3399713	XM_001716411	LOC128322	0.00865551	-2.0051
A_33_P3261143	NR_026904	PABPC1P2	0.00827097	-2.00512
A_33_P3418987	NM_001024661	PRAMEF13	0.009911	-2.00559
A_33_P3227876	NM_001013692	PRAMEF3	0.0098345	-2.0057
A_33_P3390411	NM_000133	F9	0.00844405	-2.00571
A_24_P30557	NM_000192	TBX5	0.00840653	-2.00573
A_33_P3363710	XR_132751	LOC100128075	0.00964541	-2.00592
A_23_P154217	NM_000888	ITGB6	0.0082534	-2.00593
A_23_P371835	NM_080473	GATA5	0.00916268	-2.00601
A_33_P3312751	XM_001129515	LOC729159	0.00970053	-2.00626
A_33_P3343360	NM_207491	FAM190A	0.00724613	-2.00634
A_23_P416813	NM_133466	ZFP82	0.00993662	-2.00658
A_24_P185854	NM_004010	DMD	0.00827695	-2.0067
A_23_P391844	NM_152632	CXorf22	0.00998414	-2.00682
A_33_P3347887	NR_026681	LOC221122	0.00823695	-2.00686
A_32_P182299	NM_001004303	C1orf168	0.00968549	-2.00705
A_23_P94902	NM_198353	KCTD8	0.00978865	-2.00705
A_23_P368870	NR_038868	C12orf37	0.00833194	-2.00712
A_33_P3788124	NR_026646	PWRN1	0.00999402	-2.00715
A_23_P134340	NM_022728	NEUROD6	0.00996056	-2.00742
A_33_P3276450	NM_198572	SPATC1	0.00996359	-2.00742
A_33_P3219095	NR_024259	LOC728606	0.00968781	-2.00753
A_23_P388921	NM_152638	C12orf12	0.00924497	-2.00755
A_23_P258483	NM_024669	ANKRD55	0.00996041	-2.00768
A_23_P12392	NM_080923	PTPRC	0.0083079	-2.00768
A_23_P317820	NM_173801	PLAC1L	0.00972298	-2.00771
A_24_P296808	NM_018215	PNMAL1	0.00992486	-2.00771
A_23_P217468	NM_002025	AFF2	0.00865465	-2.00778
A_33_P3821313	NR_033898	LOC285577	0.00826429	-2.008
A_23_P50031	NM_002550	OR3A1	0.00941282	-2.00814
A_23_P66525	NM_006042	HS3ST3A1	0.00824919	-2.00818
A_33_P3883116	NR_038439	LOC253962	0.00138063	-2.00818
A_24_P415680	NM_015978	TNNI3K	0.00812787	-2.00827
A_33_P3296427	NR_015407	LOC339535	0.00995588	-2.00843
A_33_P3256933	NM_001098376	PRAMEF15	0.0086045	-2.0085
A_23_P317760	NM_173563	C6orf146	0.00807709	-2.00853
A_23_P129133	NM_000275	OCA2	0.00808454	-2.0086
A_33_P3356230	NM_001004306	CCDC144NL	0.00996362	-2.00864
A_33_P3279136	NR_038874	LOC286177	0.00830812	-2.00867
A_33_P3301050	NM_001145095	HHLA1	0.00997689	-2.00873
A_33_P3853394	NR_038229	LOC283738	0.00979917	-2.0088
A_24_P21507	NM_172242	SPAG6	0.00948901	-2.00892
A_23_P102083	NM_033030	BOLL	0.00782487	-2.00912
A_23_P422245	NM_173665	KIAA0825	0.00803387	-2.00913
A_33_P3402983	NM_032821	HYDIN	0.00998639	-2.00921
A_24_P281036	NM_024727	LRRC31	0.00810106	-2.00921
A_24_P63380	NM_001203	BMPR1B	0.00992775	-2.00924
A_23_P155539	NM_000306	POU1F1	0.0099226	-2.00934
A_24_P113572	NM_138415	PHF21B	0.00949831	-2.00936
A_32_P9543	NM_145699	APOBEC3A	0.00999929	-2.00939
A_33_P3390172	NM_001145271	ADAMDEC1	0.00979168	-2.00941
A_23_P95453	NM_004801	NRXN1	0.00991609	-2.00941
A_23_P85269	NM_133378	TTN	0.00801502	-2.00963
A_32_P213459	NM_006557	DMRT2	0.0099689	-2.00975
A_33_P3371775		LOC729187	0.00825148	-2.00979
A_23_P377212	NM_138336	MYEOV2	0.00990849	-2.00983
A_33_P3253877		TACC1	0.00995334	-2.01018
A_33_P3423445		ZNF730	0.00801622	-2.01019
A_33_P3243454	NM_207393	IGFL3	0.00912585	-2.01048
A_24_P95723	NR_026800	KIAA0125	0.0099721	-2.01048
A_32_P80816	NM_173635	C19orf75	0.00802874	-2.0105
A_23_P132147	NM_000394	CRYAA	0.00799222	-2.01067
A_23_P115932	NM_181840	KCNK18	0.0095242	-2.01067
A_33_P3263217	NM_022143	LRRC4	0.00995928	-2.01072
A_33_P3582789		FLJ44087	0.00980041	-2.01079
A_33_P3370555		GALC	0.00992299	-2.01082
A_24_P280846	NM_198447	GOLT1A	0.00750553	-2.01089
A_23_P10980	NM_015236	LPHN3	0.00975863	-2.01096
A_23_P103328	NM_198714	PTGER3	0.00946164	-2.01111
A_33_P3258602	NM_001005566	OR5B2	0.00972243	-2.01123
A_24_P13024	NM_213606	SLC16A12	0.00981619	-2.01127
A_24_P100613	NM_005559	LAMA1	0.00877518	-2.01135
A_33_P3405399	NM_001184765	ODF2L	0.00831675	-2.01135
A_23_P57277	NM_020152	C21orf7	0.00996027	-2.01151
A_24_P639665	XR_108928	LOC100506247	0.0098375	-2.01155
A_23_P368691	NM_005691	ABCC9	0.00879564	-2.01162
A_24_P400604	NM_001006121	RBMY1B	0.00831471	-2.01167
A_33_P3332581	NR_021485	EGFEM1P	0.00996884	-2.01169
A_33_P3379190	NM_001005494	OR6C4	0.00994761	-2.01169
A_24_P16353	NR_028346	TRIM53P	0.00945768	-2.01176
A_23_P4962	NM_153447	NLRP5	1.66136e-05	-2.01177
A_23_P25246	NM_000706	AVPR1A	0.0099671	-2.01181
A_23_P19556	NM_006581	FUT9	0.00983155	-2.01185
A_24_P44780	NM_001145472	LOXHD1	0.00983857	-2.01197
A_33_P3377439	NM_001004483	OR13C8	0.00987838	-2.01208
A_23_P256084	NM_000047	ARSE	0.00854647	-2.01209
A_23_P67785	NM_001025436	SPAG16	0.0099135	-2.01226
A_33_P3337049	NM_001118886	GLRA2	0.00981598	-2.01239
A_33_P3325497	NM_203371	FIBIN	0.00987071	-2.01243
A_23_P307570	NR_003087	ABCC13	0.00984342	-2.01246
A_32_P198523	NM_173651	FSIP2	0.00992103	-2.01257
A_24_P374461	NM_181646	ZNF804B	0.00936597	-2.01265
A_23_P301414	NM_004449	ERG	0.00992483	-2.01266
A_32_P211418	NM_173494	CXorf41	0.00990204	-2.01278
A_33_P3314794	NM_024726	IQCA1	0.00806231	-2.01286
A_23_P63371	NM_003189	TAL1	0.0086903	-2.01286
A_23_P431505		XKR6	0.00986852	-2.01286
A_33_P3315470	NR_024424	LOC255167	0.0094562	-2.01296
A_33_P3213265	NR_003081	GSTTP1	0.00810279	-2.01298
A_33_P3648553		LOC100507605	0.0091101	-2.01303
A_33_P3353525		SERPINB2	0.00862361	-2.01311
A_23_P14559	NM_006871	RIPK3	0.00951424	-2.01317
A_24_P940411	NM_176819	CXorf36	0.00814076	-2.0132
A_24_P374759	NM_015576	ERC2	0.00945342	-2.01342
A_33_P3338798	XR_108906	SDR16C6P	0.00988023	-2.01362
A_33_P3420633	NM_145270	C16orf11	0.00951239	-2.01363
A_23_P87678	NM_004950	EPYC	0.00984103	-2.01381
A_24_P41864	NM_006125	ARHGAP6	0.00989717	-2.01386
A_23_P410469	NR_026897	MGC15885	0.0095072	-2.01452
A_33_P3229042	NM_001001913	OR52N1	0.008313	-2.01455
A_33_P3407013		IL6	0.00986423	-2.01457
A_24_P388662	NM_033122	CABS1	0.00984133	-2.0146
A_32_P227930	NM_001145132	C5orf52	0.00984523	-2.01467
A_24_P60268	NM_024993	LRRTM4	0.008446	-2.01472
A_32_P810645		FLJ40288	0.00983494	-2.01475
A_33_P3210775	NR_003715	LOC93432	0.00819563	-2.01475
A_23_P145159	NM_001206927	DNAH8	0.00985105	-2.01477
A_33_P3211356	NM_001178037	DPP10	0.00981408	-2.01477
A_23_P59285	NM_004752	GCM2	0.00984826	-2.01477
A_33_P3366296	NR_026731	C14orf23	0.00844199	-2.01486
A_33_P3252281	NM_004100	EYA4	0.00969093	-2.01494
A_33_P3295029	NM_207335	KBTBD12	0.0078615	-2.01511
A_24_P42446	NM_001015508	PURG	0.00823271	-2.01519
A_23_P377965	NR_026849	C18orf18	0.00976198	-2.0152
A_24_P337239	NM_004464	FGF5	0.0076526	-2.01531
A_23_P324304	NM_004304	ALK	0.0094347	-2.01532
A_24_P98006	NM_001040179	MCHR2	0.00987926	-2.01534
A_33_P3254136	NM_177531	PKHD1L1	0.00941921	-2.01541
A_23_P402919	NM_152630	FAM46D	0.00887371	-2.01544
A_33_P3350621	NM_001111101	CNRIP1	0.00983001	-2.01555
A_23_P337867	NM_176883	TAS2R41	0.0098299	-2.01557
A_33_P3372217		PSG5	0.00995418	-2.01584
A_33_P3580037	NR_033369	LOC100144597	0.00981977	-2.01589
A_33_P3802116		LOC157860	0.00999291	-2.01594
A_23_P71368	NM_006269	RP1	0.00761639	-2.01635
A_33_P3290144	NM_001142733	ASB14	0.00983032	-2.01638
A_33_P3328863	NM_020709	PNMAL2	0.00982191	-2.01642
A_23_P55286	NM_002544	OMG	0.00981736	-2.01649
A_33_P3395562	NM_001013674	C1orf141	0.0097424	-2.01658
A_32_P33576	NM_000912	OPRK1	0.00980207	-2.0167
A_33_P3328883	NM_001129895	HGC6.3	0.00977528	-2.0169
A_33_P3417840		C16orf47	0.00813888	-2.01706
A_23_P312271	NM_152325	C13orf26	0.00840572	-2.01707
A_33_P3343526	NM_001004743	OR5M9	0.00924335	-2.01712
A_23_P83012	NM_007179	INSL6	0.00975367	-2.01716
A_23_P253350	NM_020130	C8orf4	0.00967168	-2.01743
A_32_P69802	NM_134431	SLCO1A2	0.00985354	-2.01744
A_33_P3329769	NM_152731	BEND6	0.000905263	-2.0175
A_24_P76995	NM_015336	ZDHHC17	0.00932011	-2.01752
A_24_P133905	NM_005064	CCL23	0.00772691	-2.01768
A_23_P377839	NR_026552	LINC00161	0.00983197	-2.0177
A_23_P904	NM_024603	BEND5	0.00983787	-2.01779
A_33_P3424491	NM_152430	OR51E1	0.00886947	-2.01811
A_33_P3593715		LINC00114	0.00979023	-2.01819
A_23_P15542	NM_000413	HSD17B1	0.00385113	-2.01832
A_23_P163087	NM_007361	NID2	0.0098588	-2.0185
A_24_P268685	NM_003042	SLC6A1	0.00982263	-2.01853
A_32_P516818	NM_001243729	C3orf55	0.00978307	-2.01857
A_33_P3323599		CCDC129	0.00749753	-2.01866
A_23_P417014	NM_001010877	ZNF311	0.00983741	-2.01878
A_33_P3312990	XR_110213	LOC441167	0.00983079	-2.01883
A_23_P70843	NM_199186	BPGM	0.00633301	-2.0189
A_33_P3271221	NM_001004745	OR5T1	0.00937058	-2.019
A_33_P3264657	NM_001001665	CYP27C1	0.00996777	-2.0192
A_24_P792124	NM_002977	SCN9A	0.00989646	-2.01933
A_24_P410721	NM_001144954	C5orf47	0.00951955	-2.01936
A_33_P3381077	NM_001004474	OR10S1	0.00739678	-2.01977
A_33_P3866042		D21S2090E	0.00978191	-2.02009
A_24_P313418	NM_002990	CCL22	0.00942851	-2.02012
A_24_P177948	NM_173812	DPY19L2	0.00986177	-2.02023
A_33_P3323779	NR_027036	LOC100271722	0.00987388	-2.02044
A_24_P97405	NM_003965	CCRL2	0.00971884	-2.0206
A_23_P84705	NM_012452	TNFRSF13B	0.00956115	-2.02062
A_32_P225345	NM_207430	C11orf88	0.00973217	-2.02064
A_33_P3247027	XM_001718592	LOC199897	0.0098803	-2.02068
A_33_P3253131	NR_038388	LOC729444	0.00786114	-2.02068
A_23_P2825	NM_020866	KLHL1	0.0099789	-2.02093
A_23_P500093	NM_002927	RGS13	0.00751209	-2.02135
A_23_P329798	NM_005454	CER1	0.00903584	-2.02152
A_33_P3778618	NR_028390	LOC285796	0.00975684	-2.02156
A_33_P3734981	XR_108994	C9orf148	0.00792626	-2.02164
A_23_P36641	NM_020661	AICDA	0.00926383	-2.02169
A_23_P333683	NM_178822	IGSF10	0.00981063	-2.02187
A_33_P3213707	NM_025239	PDCD1LG2	0.00725564	-2.02219
A_33_P3331746	NM_032528	ST6GAL2	0.00921644	-2.02235
A_23_P126582	NM_001232	CASQ2	0.00980345	-2.02236
A_23_P146233	NM_000237	LPL	0.00787097	-2.02244
A_23_P137797	NM_001035	RYR2	0.0092638	-2.02248
A_33_P3230048		LOC647020	0.00827045	-2.02265
A_33_P3402694	NM_014980	STXBP5L	0.00833155	-2.02304
A_33_P3247474	NM_001145030	C3orf77	0.00916831	-2.02316
A_23_P4773	NM_006840	LILRB5	0.00834429	-2.02322
A_24_P314477	NM_178012	TUBB2B	0.00975409	-2.02339
A_33_P3382222		C6orf220	0.0098843	-2.0234
A_33_P3765708	NR_034055	LOC285326	0.0081298	-2.02349
A_33_P3892608	NM_198503	KCNT2	0.00972825	-2.02368
A_33_P3316621	NM_001201	BMP3	0.00922729	-2.02375
A_24_P14902	NM_181429	TAS2R42	0.00708598	-2.02407
A_33_P3791263	NM_058170	OLFM3	0.00853863	-2.0241
A_23_P326474	NM_173464	L3MBTL4	0.00984247	-2.02419
A_23_P114008	NM_024795	TM4SF20	0.00794521	-2.02443
A_23_P250302	NM_001837	CCR3	0.00911426	-2.02487
A_32_P224525	NM_001102608	COL6A6	0.00811328	-2.02487
A_24_P63468	NM_031900	AGXT2	0.0086409	-2.025
A_33_P3392530	NM_001099921	MAGEB16	0.00852941	-2.02545
A_23_P8820	NM_001442	FABP4	0.00996162	-2.02546
A_33_P3241433	NM_001172674	ZNF347	0.00758382	-2.02552
A_33_P3423854	NM_000066	C8B	0.00977015	-2.02608
A_33_P3236661		PCDH9	0.00844364	-2.02627
A_23_P350512	NM_021641	ADAM12	0.00694	-2.02665
A_23_P51587	NM_002924	RGS7	0.00931663	-2.02665
A_33_P3253578	NM_001005468	OR8B2	0.0074051	-2.02669
A_33_P3286146	NR_033652	LOC100132891	0.00798418	-2.02683
A_33_P3231715	NM_001005512	OR4A47	0.00800854	-2.0282
A_33_P3214520	NM_001101338	ZNF883	0.00741736	-2.02826
A_23_P15678	NM_053285	TEKT1	0.00895792	-2.02828
A_23_P386442	NR_022006	KIAA0087	0.00759902	-2.02868
A_32_P397824	NM_018086	FIGN	0.00785674	-2.02913
A_23_P109184	NM_002196	INSM1	0.00889737	-2.02916
A_33_P3343250	NM_005279	GPR1	0.00700632	-2.02928
A_23_P171397	NM_001006121	RBMY1B	0.00896526	-2.03002
A_23_P102058	NM_002381	MATN3	0.00696949	-2.03035
A_24_P351466	NM_020890	KIAA1524	0.00819357	-2.03183
A_23_P144778	NM_001825	CKMT2	0.00782149	-2.0322
A_33_P3245883	NM_001110359	RNASE9	0.00733069	-2.03221
A_33_P3281730		FKBP9	0.00711693	-2.03297
A_23_P106405	NM_002487	NDN	0.00463558	-2.03418
A_23_P408249	NM_002591	PCK1	0.00750618	-2.0344
A_24_P33446	NR_021489	LOC338651	0.00656983	-2.03535
A_23_P256948	NM_005098	MSC	0.00680191	-2.03597
A_32_P12202		FAM9C	0.00685428	-2.03618
A_33_P3239569		RPS21	0.00419205	-2.03717
A_33_P3343506	NM_001004742	OR5M3	0.00826266	-2.03738
A_33_P3372985	NR_024457	LOC100190940	0.00941393	-2.03784
A_23_P353035	NM_001553	IGFBP7	0.00668132	-2.03841
A_33_P3322814	NM_001007156	NTRK3	0.00726329	-2.03973
A_33_P3701149	NR_027341	LINC00475	0.00125265	-2.03992
A_33_P3239352	NM_021176	G6PC2	0.00793849	-2.03995
A_33_P3319625	NM_001134673	NFIA	0.00127563	-2.04092
A_23_P8328	NM_001526	HCRTR2	0.00703991	-2.04119
A_33_P3404899	NM_012302	LPHN2	0.0078612	-2.04207
A_33_P3294921	NM_015225	PRUNE2	0.00726405	-2.04223
A_33_P3250979		AKD1	0.00699501	-2.04445
A_33_P3248163	NM_138800	TRIM43	0.00957662	-2.04659
A_33_P3389649	NM_001197218	PDE4D	0.00600667	-2.0466
A_23_P146146	NM_152565	ATP6V0D2	0.00805828	-2.04737
A_23_P167159	NM_007281	SCRG1	0.00704126	-2.04908
A_23_P116868	NM_017435	SLCO1C1	0.00439706	-2.04956
A_23_P157027		VSTM2A	0.00156637	-2.04961
A_23_P414713	NM_032423	ZNF528	0.00694969	-2.04971
A_24_P926507	NM_001146037	SLC14A1	0.00721966	-2.05156
A_24_P295465	NM_178011	LRRTM3	0.00642308	-2.05161
A_33_P3323448	NM_178582	HM13	0.00328063	-2.05187
A_23_P30547	NM_005565	LCP2	0.00664957	-2.05297
A_23_P402123	NM_019599	TAS2R1	0.00668854	-2.05507
A_33_P3256725	NM_003558	PIP5K1B	0.00839767	-2.05525
A_33_P3261605	NR_024626	LINC00483	0.00641323	-2.05571
A_33_P3809497	NR_033987	FLJ37505	0.00708521	-2.05773
A_23_P96369	NM_018015	CXorf57	0.000119587	-2.05828
A_33_P3399870	NM_203463	CERS6	0.00136908	-2.05837
A_33_P3336287	NM_001142627	SEC61A2	0.000433056	-2.05896
A_33_P3350753	NM_014695	CCDC144A	0.00570649	-2.05972
A_23_P314191	NM_015336	ZDHHC17	0.000838589	-2.06122
A_24_P297098	NM_016436	PHF20	0.000413784	-2.06189
A_33_P3424217	NM_001243962	HLA-DQB1	0.000586268	-2.06199
A_33_P3232960	NM_001010870	TDRD6	0.00623353	-2.06892
A_23_P331770	NM_018561	USP49	0.00428885	-2.06979
A_32_P524014	NM_007124	UTRN	0.00105836	-2.07106
A_24_P337657	NM_003131	SRF	0.00345726	-2.07122
A_33_P3251841	NM_032160	DSEL	0.00704664	-2.07198
A_24_P71649	NM_020872	CNTN3	0.00616169	-2.07216
A_33_P3359383	NM_001004466	OR10H5	0.000569383	-2.07487
A_23_P354855	NM_000330	RS1	0.00762308	-2.07605
A_33_P3313095	XM_003403524	MUC19	0.00918527	-2.07714
A_23_P39814	NM_004882	CIR1	0.00880249	-2.07719
A_33_P3214310	NM_001012505	FOXP1	0.000124259	-2.07723
A_23_P161719	NM_152434	CWF19L2	0.00434127	-2.07819
A_33_P3223417	NR_028137	LOC286002	0.00737762	-2.08143
A_23_P29046	NM_001757	CBR1	0.00676566	-2.08586
A_33_P3303982	NM_001143975	UBTFL1	0.00691357	-2.08652
A_23_P304489	NM_015381	FAM19A5	0.00601684	-2.08794
A_23_P205531	NM_002937	RNASE4	0.00310569	-2.08809
A_23_P52067	NM_198173	GRHL3	0.00497703	-2.08871
A_33_P3525067	NR_027110	LOC285627	0.00581375	-2.09144
A_33_P3256760	NR_033201	LOC404266	0.00533923	-2.09195
A_33_P3307363	NM_012302	LPHN2	0.00464639	-2.09207
A_23_P70278	NM_002944	ROS1	0.00652715	-2.0928
A_33_P3232945	NM_005242	F2RL1	0.00181925	-2.09285
A_23_P390700	NM_001843	CNTN1	0.00355743	-2.09352
A_33_P3361202	NM_145257	C1orf96	0.00105974	-2.09387
A_23_P320739	NM_002397	MEF2C	4.79473e-05	-2.0973
A_33_P3330209	NM_001127232	AUTS2	0.00689645	-2.09828
A_33_P3412262	NR_038902	LOC153469	0.00621068	-2.09883
A_24_P355057	NM_022444	SLC13A1	0.00976934	-2.09887
A_33_P3343452	NM_001145029	ANKRD30B	0.0073333	-2.09999
A_33_P3400678	NM_001005494	OR6C4	0.00700765	-2.10021
A_23_P153662	NM_203471	LGALS14	0.00425246	-2.10026
A_23_P35277	NM_021165	FAM5B	0.00521631	-2.1011
A_23_P336663	NM_138817	SLC7A13	0.00878505	-2.10266
A_23_P212354	NM_001123041	CCR2	0.00861885	-2.10418
A_23_P136589	NM_207189	BRDT	0.00496701	-2.10596
A_33_P3290354	NM_032532	FNDC1	0.00617657	-2.10617
A_23_P63777	NM_152635	OIT3	0.00814703	-2.10843
A_24_P673786	NM_005028	PIP4K2A	6.71997e-05	-2.10965
A_23_P7412	NM_001040462	BTNL8	0.00921237	-2.11044
A_23_P217277	NM_032539	SLITRK2	0.0051878	-2.11101
A_33_P3224331	NM_001122665	DDX3Y	0.00949539	-2.11237
A_24_P319364	NM_016946	F11R	0.000393962	-2.11369
A_33_P3232707	XR_111243	LOC100129223	0.00536384	-2.11379
A_23_P819	NM_005101	ISG15	0.00814015	-2.11545
A_33_P3386562	NM_032785	AGBL4	0.00963533	-2.11773
A_33_P3241334		PSG1	0.00471399	-2.11797
A_33_P3336760	NM_018849	ABCB4	0.00678826	-2.11822
A_23_P14165	NM_005292	GPR18	0.00571319	-2.11886
A_23_P51311	NM_001010857	LELP1	0.000903629	-2.11891
A_23_P373109	NM_130773	CNTNAP5	0.00936739	-2.11939
A_33_P3572454		LOC283692	0.0096948	-2.11948
A_24_P408603	NM_171998	RAB39B	0.00549147	-2.12071
A_33_P3240552		PDE4D	0.00875274	-2.12129
A_24_P381441	NM_018640	LMO3	0.0052753	-2.12295
A_23_P19510	NM_001198858	HLA-DQB2	0.000122927	-2.12799
A_23_P8108	NM_001243962	HLA-DQB1	0.000126908	-2.12916
A_33_P3381966		LOC100129311	0.00961437	-2.12946
A_33_P3248429		DACT2	0.000854621	-2.12986
A_23_P348146	NM_001040153	SLAIN1	0.00620132	-2.13093
A_23_P87491	NM_001638	APOF	0.00103701	-2.13781
A_33_P3403937		LOC100129399	0.00260598	-2.13922
A_32_P160896	NM_177478	FTMT	0.00809322	-2.14055
A_24_P145216		LOC100291323	0.00960622	-2.15076
A_24_P20630	NM_016269	LEF1	0.00489668	-2.15396
A_24_P83272	NM_002367	MAGEB4	0.00641342	-2.15571
A_23_P114585		PCNXL2	0.00714119	-2.15854
A_23_P370054	NM_173699	MAGEB18	0.00394178	-2.16041
A_33_P3232269		OK/SW-CL.36	0.00968422	-2.16145
A_33_P3503990	NR_038875	LOC286184	0.00619478	-2.16638
A_33_P3380126	NM_173855	MORN3	0.00459234	-2.16685
A_33_P3349661	NM_203487	PCDH9	0.00339603	-2.16688
A_33_P3395249	NR_015425	LOC338588	0.00477339	-2.17005
A_23_P305550	NM_001195382	GPR35	0.00318929	-2.17327
A_33_P3310552		FMNL2	0.00677607	-2.17586
A_33_P3361746	NM_014112	TRPS1	0.005572	-2.17625
A_23_P85682	NM_005595	NFIA	7.14297e-05	-2.17847
A_23_P28012	NM_033196	ZNF682	0.00712703	-2.18127
A_33_P3637366	NR_034054	LOC285547	0.00398472	-2.1824
A_32_P24709	NM_198494	ZNF642	0.00463998	-2.1824
A_33_P3244643	NM_001101376	FAM183A	0.00209193	-2.18842
A_23_P19673	NM_005627	SGK1	0.00348244	-2.18884
A_33_P3286492		HNF4G	8.04227e-05	-2.19679
A_33_P3747204	NR_040108	LOC728175	0.00486147	-2.19727
A_33_P3398578	NR_040710	LOC100131208	0.00491881	-2.19847
A_33_P3328352	NM_001037730	DEFB115	0.00471239	-2.19892
A_33_P3408743	NM_213606	SLC16A12	0.00371207	-2.20036
A_24_P391991	NR_028347	FAM183B	0.000592812	-2.2012
A_33_P3266484	NM_001004485	OR13F1	0.0096924	-2.20213
A_33_P3732688		LOC646034	0.00638596	-2.20234
A_33_P3355618	NR_033370	LOC63930	0.00989509	-2.20488
A_33_P3239052	NR_003574	ABCA17P	0.00221579	-2.21183
A_33_P3228014	NM_206998	SCGB1D4	0.00545438	-2.21578
A_33_P3328736	NM_199342	CCDC23	0.0071546	-2.21694
A_23_P4662	NM_005178	BCL3	0.00530072	-2.21724
A_33_P3350967		LOC728342	0.00412167	-2.21885
A_23_P64919	NM_024730	RERGL	0.00503219	-2.22238
A_23_P14157	NM_198968	DZIP1	0.00453188	-2.22712
A_23_P136683	NM_001243961	HLA-DQB1	0.000468718	-2.2272
A_23_P62309	NM_000686	AGTR2	0.00440421	-2.23631
A_33_P3353747	XR_132979	LOC100653275	0.00555997	-2.24223
A_32_P133916	NM_017637	BNC2	0.00457917	-2.24281
A_24_P160225	NM_024689	CXorf36	0.00299672	-2.24489
A_33_P3356935	NR_034154	C11orf92	0.00361244	-2.24505
A_33_P3233754	NM_001085384	ZNF154	0.0045323	-2.24735
A_23_P121120	NM_023915	GPR87	0.00145419	-2.249
A_23_P407132	NM_032531	KIRREL3	0.00572642	-2.2509
A_33_P3336257	NM_024337	IRX1	0.00527397	-2.25255
A_33_P3414062		LOC729968	0.00484871	-2.2556
A_23_P148609	NM_021796	PLAC1	0.00389944	-2.25702
A_33_P3375506	NR_045260	LOC100133123	0.00963107	-2.26525
A_24_P246467	NM_001880	ATF2	0.00489033	-2.2683
A_33_P3333762	NM_001080460	LRRIQ4	0.00579587	-2.26895
A_33_P3634364	NR_027112	LOC285692	0.00433263	-2.27
A_33_P3341916		C10orf128	0.00723954	-2.27076
A_33_P3266479	NM_001005487	OR13G1	0.00471643	-2.27155
A_23_P201386	NM_012137	DDAH1	1.46322e-07	-2.27453
A_33_P3435546		C18orf57	0.00546849	-2.27489
A_23_P421436	NM_017488	ADD2	0.00597893	-2.27491
A_24_P541831	NR_026793	LINC00264	0.0045802	-2.27607
A_23_P128728	NM_001172	ARG2	0.000778144	-2.27658
A_23_P155931	NM_020203	MEPE	0.00469435	-2.27683
A_23_P34473	NM_000329	RPE65	0.00977058	-2.28099
A_33_P3380361	NR_002769	PCGEM1	0.00336357	-2.28235
A_23_P417853	NM_138995	MYO3B	0.00493647	-2.28625
A_23_P151637	NM_002934	RNASE2	0.003969	-2.2867
A_23_P132121	NM_173354	SIK1	0.00691518	-2.28696
A_33_P3344334	NM_172376	KCNH5	0.00525246	-2.28947
A_24_P929565	NR_033831	UNQ6975	0.00449356	-2.29326
A_24_P314786	NM_022058	SLC4A10	0.00391284	-2.29763
A_24_P126139	NM_016370	RAB9B	0.0049598	-2.29998
A_33_P3244543	NM_207408	C5orf48	0.00437215	-2.30165
A_24_P91830	NM_001009609	SPANXN3	0.00550463	-2.30462
A_33_P3380702	NM_001004738	OR5L1	0.00360491	-2.30527
A_33_P3302662		TLE4	0.00456079	-2.30972
A_23_P87007	NM_006028	HTR3B	0.00552391	-2.31169
A_23_P38584	NM_181537	KRT27	0.00471429	-2.31594
A_24_P296274	NR_026869	LINC00052	0.00497385	-2.31765
A_23_P1691	NM_002421	MMP1	0.00483342	-2.32691
A_33_P3230668		LOC100131232	0.00688284	-2.3283
A_33_P3718699		LOC283737	0.00407644	-2.3372
A_23_P15123	NM_019116	UBFD1	0.00783799	-2.34269
A_33_P3415191	NM_005603	ATP8B1	0.000864642	-2.34572
A_33_P3350688		LOC100128160	0.00444085	-2.35188
A_33_P3748769		FLJ27502	0.00531362	-2.35324
A_32_P123088	NM_001164468	TMED7-TICAM2	0.00546932	-2.35354
A_23_P500381	NM_019859	HTR7	0.000861742	-2.35403
A_24_P40626	NM_022469	GREM2	0.00589909	-2.36044
A_23_P155786	NM_005420	SULT1E1	0.00825616	-2.3628
A_33_P3367692	NM_001014975	CFH	0.00579022	-2.36968
A_23_P377996	NM_178532	RNF180	0.0062889	-2.37985
A_33_P3238250	NM_016946	F11R	0.0085775	-2.38309
A_24_P15712		LOC643659	0.00429756	-2.38326
A_33_P3332180	NM_002900	RBP3	0.00346319	-2.39111
A_23_P81018	NM_005390	PDHA2	0.00356456	-2.39806
A_24_P413669	NM_001018053	PFKFB2	0.00379838	-2.40631
A_23_P41664	NM_181506	LRRC70	0.000344339	-2.41033
A_32_P119033	NM_001005473	PLCXD3	0.00655681	-2.41102
A_24_P397255	NM_153343	ENPP6	0.00554075	-2.41356
A_23_P432947	NM_013372	GREM1	0.00732186	-2.4158
A_33_P3233040	NM_080475	SERPINB11	0.00596808	-2.42003
A_33_P3692984		LOC283486	0.0066392	-2.42077
A_33_P3231602	NM_152484	ZNF569	0.00377562	-2.43239
A_32_P184168		LOC441052	0.00670143	-2.43301
A_23_P200560	NM_001039802	CDC42	7.27144e-06	-2.43592
A_33_P3225705	NM_001010895	C9orf102	0.00972031	-2.44065
A_33_P3333156	NM_001195005	C11orf70	0.00689147	-2.4472
A_32_P160045	NM_152665	TCTEX1D1	0.00691778	-2.45541
A_24_P241815	NM_002229	JUNB	0.00212144	-2.46153
A_23_P126363	NM_021794	ADAM30	0.00678446	-2.46492
A_23_P385067	NM_053277	CLIC6	0.00483437	-2.47232
A_33_P3217020	NM_203365	RAPH1	0.00871254	-2.47363
A_23_P91943	NM_000882	IL12A	0.00111016	-2.48237
A_23_P415791	NM_020721	KIAA1210	0.00735004	-2.48671
A_33_P3420466	NM_002381	MATN3	0.00171767	-2.48698
A_24_P250922	NM_000963	PTGS2	2.73356e-05	-2.498
A_23_P46879	NM_000936	PNLIP	0.0086215	-2.50362
A_24_P263284	NM_052896	CSMD2	0.00428832	-2.50831
A_33_P3348348	NM_001080526	FABP9	0.00861575	-2.50972
A_24_P319736	NM_002398	MEIS1	0.00791442	-2.51146
A_23_P57248	NM_001145350	C20orf173	0.00471587	-2.51358
A_33_P3229943	NR_038837	LOC645949	0.00641249	-2.52001
A_33_P3222124	NM_173351	OR6B3	0.00638746	-2.52247
A_23_P82503	NM_001040152	PEG10	0.000221738	-2.52291
A_23_P86653	NM_002727	SRGN	0.000242186	-2.52583
A_23_P49862	NM_145068	TRPV3	0.00609026	-2.53432
A_33_P3252475	NR_015430	C14orf64	0.00689084	-2.53475
A_33_P3421703		SP2	0.00470339	-2.54253
A_23_P71598	NM_003829	MPDZ	0.00251145	-2.54866
A_33_P3380477		HCAR1	0.00472273	-2.5558
A_32_P129968		ZNF284	0.00547619	-2.56255
A_33_P3311073	NM_012313	KIR2DS3	0.00155493	-2.5673
A_32_P65628	NM_001008387	REG3G	0.00398232	-2.56772
A_33_P3313948		KLF11	0.00455055	-2.57197
A_24_P309802	NM_022360	EDDM3B	0.00847141	-2.58021
A_23_P340617	NM_000826	GRIA2	0.00622562	-2.58899
A_33_P3298990	NM_014207	CD5	0.00820949	-2.60058
A_23_P326319	NM_033201	C16orf45	2.45707e-05	-2.6031
A_33_P3358606	NM_173651	FSIP2	0.0062222	-2.60704
A_24_P579356	NM_001010000	ARHGAP28	0.00540492	-2.61638
A_24_P230563	NM_000417	IL2RA	0.00878255	-2.63806
A_33_P3240607		LOC100128699	0.00433224	-2.68288
A_23_P421054	NM_001031743	C6orf165	0.000273688	-2.68482
A_23_P163227	NM_001015001	CKMT1A	0.000310098	-2.6936
A_23_P108082	NM_032607	CREB3L3	0.00284165	-2.71103
A_23_P63158	NM_003126	SPTA1	0.00825711	-2.7116
A_32_P154473	NM_004522	KIF5C	1.1597e-05	-2.71862
A_33_P3325897	NM_005373	MPL	0.00933231	-2.73126
A_23_P425681	NM_000729	CCK	0.00223461	-2.73889
A_23_P51787	NM_000036	AMPD1	0.00720434	-2.74075
A_32_P111306	NR_027072	LINC00189	0.00760908	-2.7462
A_23_P310460	NM_153487	MDGA1	0.000720372	-2.7468
A_23_P163235	NM_001015001	CKMT1A	0.000862446	-2.75134
A_23_P86100	NM_001007255	KLHDC9	0.00600821	-2.76183
A_33_P3748694	NR_038992	LOC285819	0.00821495	-2.76935
A_33_P3280385	NM_057165	COL6A3	0.00683828	-2.77585
A_33_P3264163	NM_001202522	DDR1	0.000145994	-2.77779
A_33_P3269791	NM_005286	NPBWR2	0.00276177	-2.78263
A_33_P3378556	NM_000128	F11	0.00412515	-2.78833
A_33_P3369741	NR_024340	C10orf40	0.00786265	-2.79189
A_24_P295963	NM_018976	SLC38A2	0.000477673	-2.86811
A_24_P268676	NM_003670	BHLHE40	0.0073822	-2.89949
A_33_P3225258	NR_036483	LOC730441	0.00314989	-2.92798
A_32_P303449	NM_199339	SPEM1	0.0056331	-2.94824
A_23_P58328	NM_007193	ANXA10	0.000531632	-2.97275
A_33_P3316470	NM_001005281	OR6B1	0.00572898	-3.04721
A_32_P60065	NM_004101	F2RL2	0.00316864	-3.10934
A_33_P3429575		LOC643454	0.000287309	-3.18075
A_23_P56913	NM_001029881	CIB4	5.00746e-05	-3.1809
A_33_P3214109		METTL21CP1	0.00319218	-3.18528
A_24_P109214	NM_001645	APOC1	0.000342701	-3.24694
A_33_P3391603	NM_001105209	LAMA4	0.00892278	-3.30014
A_23_P128759	NM_016186	SERPINA10	0.00347047	-3.33463
A_33_P3429576	NM_001284	AP3S1	0.000390503	-3.34004
A_33_P3308749	NM_001105207	LAMA4	0.00125428	-3.36102
A_32_P142779	NM_175882	IMP5	0.00503931	-3.37403
A_23_P149121	NM_004675	DIRAS3	2.27307e-06	-3.39407
A_23_P204885	NM_022843	PCDH20	0.00594027	-3.48938
A_24_P657226	NM_139173	SLC9B1	0.00200297	-3.5195
A_33_P3230528		MPRIP	0.00472431	-3.64723
A_33_P3307247		AK5	0.00352976	-3.77212
A_23_P56328	NM_031310	PLVAP	0.00386675	-3.78554
A_23_P41114	NM_005213	CSTA	0.00396629	-3.79147
A_33_P3308744	NM_001105206	LAMA4	0.00655966	-3.79429
A_33_P3390793	NM_001017397	TRIM36	0.0042503	-3.81511
A_33_P3377100	NM_021081	GHRH	0.00273207	-3.8898
A_33_P3390868	NM_133477	SYNPO2	0.000436628	-3.906
A_24_P400324	NM_015204	THSD7A	0.000820257	-3.91528
A_33_P3333158	NM_198148	CPXM2	0.00923232	-3.93993
A_24_P142743	NM_004368	CNN2	8.57472e-05	-4.09908
A_32_P73796	NM_014906	PPM1E	0.00619122	-4.12825
A_24_P375205		MKL2	0.00823221	-4.29634
A_23_P415611	NM_139173	SLC9B1	0.00437121	-4.38119
A_24_P299474	NM_001122679	ODZ2	0.0038813	-4.39492
A_33_P3316562	NM_182398	RPS6KA5	0.00795211	-4.65945
A_23_P93311	NM_013993	DDR1	5.64835e-07	-5.57846
A_24_P11900	NM_014981	MYH15	0.00473444	-8.29503
A_33_P3222009	NM_001195581	LOC644100	0.000219208	-8.55011
