# Supplementary material for: Discoidin Domain Receptor 1 Contributes to Tumorigenesis through Modulation of TGFBI Expression
Source: PLoS One. 2014 Nov 4;9(11):e111515. doi: 10.1371/journal.pone.0111515 (PMC4219757; doi:10.1371/journal.pone.0111515)
Supplement: Figure S2 — Gene ontology analysis using differentially expressed gene list unique to knockdown by DDR1 shRNA5. GO: Gene ontology analysis performed with Partek software. GO terms with DDR1 or TGFBI: GO categories identified by Partek software containing DDR1 or TGFBI. BROAD_C2: GO analysis using Broad_C2 curated gene sets. BROAD_C2 DDR1 or TGFBI: Statistically enriched Broad_C2 gene sets containing DDR1 or TGFBI. BROAD_C2 gene lists: Genes contained within highlighted Broad_C2 gene sets. (XLSX) [file pone.0111515.s002.xlsx]

## Sheet: GO
function	type	Enrichment Score	Enrichment p-value	% genes in group that are present	shRNA score	NT-shRNA vs. Parental score	DDR1-shRNA#5 vs. Parental score	# genes in list, in group	# genes not in list, in group	# genes in list, not in group	# genes not in list, not in group	GO ID
response to stimulus	biological process	6.02352	0.00242113	5.70342	1.89607	0.387044	2.18306	30	496	531	16057	50896
cell adhesion	biological process	4.23043	0.0145462	5.09091	2.33177	1.05676	2.62758	28	522	533	16031	7155
ion transport	biological process	3.41561	0.0328562	4.77876	1.96249	0.811166	2.31633	27	538	534	16015	6811
immune response	biological process	6.20837	0.00201251	6.58307	2.22977	0.907414	2.59369	21	298	540	16255	6955
G-protein coupled receptor protein signaling pathway	biological process	4.04056	0.0175877	5.57185	1.89089	0.462616	2.19043	19	322	542	16231	7186
inflammatory response	biological process	7.78952	0.00041405	8.07175	2.01469	0.83208	2.36183	18	205	543	16348	6954
biological regulation	biological process	5.83582	0.00292103	6.96721	2.39603	1.48892	2.79191	17	227	544	16326	65007
biological_process	biological process	5.71063	0.00331058	6.88259	2.39603	1.48892	2.79191	17	230	544	16323	8150
regulation of biological process	biological process	6.08096	0.00228599	7.33945	2.43543	1.56711	2.83827	16	202	545	16351	50789
positive regulation of apoptosis	biological process	5.18076	0.00562374	7.64331	2.36699	1.71007	2.77561	12	145	549	16408	43065
response to virus	biological process	5.20912	0.00546647	8.0292	2.79033	1.67388	3.20766	11	126	550	16427	9615
visual perception	biological process	3.48571	0.0306319	6.25	1.9745	0.644697	2.23891	11	165	550	16388	7601
positive regulation of cell migration	biological process	7.32684	0.000657648	11.236	2.10303	1.27343	2.45188	10	79	551	16474	30335
skeletal system development	biological process	4.76358	0.00853504	7.93651	2.06532	1.03974	2.42246	10	116	551	16437	1501
regulation of cellular process	biological process	4.45366	0.0116359	7.57576	2.37762	1.45524	2.76052	10	122	551	16431	50794
chemotaxis	biological process	4.2633	0.0140758	7.75862	1.86492	0.557436	2.17722	9	107	552	16446	6935
angiogenesis	biological process	3.00753	0.0494136	6.2069	2.14913	1.20805	2.43466	9	136	552	16417	1525
response to organic cyclic compound	biological process	3.52128	0.0295617	7.20721	2.60625	1.28988	3.0139	8	103	553	16450	14070
wound healing	biological process	5.79124	0.00305419	11.8644	2.55098	1.05438	2.95212	7	52	554	16501	42060
transmembrane receptor protein tyrosine kinase signaling pathway	biological process	5.60132	0.00369298	11.4754	2.90949	0.765645	3.17663	7	54	554	16499	7169
response to glucocorticoid stimulus	biological process	3.96004	0.0190623	8.43373	2.25947	1.18775	2.63434	7	76	554	16477	51384
elevation of cytosolic calcium ion concentration	biological process	3.4103	0.0330312	7.52688	1.87969	0.627108	2.20601	7	86	554	16467	7204
negative regulation of cell migration	biological process	4.5428	0.0106436	10.5263	2.31558	1.1948	2.6687	6	51	555	16502	30336
T cell costimulation	biological process	3.61112	0.0270217	8.57143	2.95385	1.49154	3.37083	6	64	555	16489	31295
lung development	biological process	3.43095	0.0323561	8.21918	2.52109	2.04761	2.87877	6	67	555	16486	30324
cell migration	biological process	3.20721	0.0404694	7.79221	2.40359	1.66806	2.81226	6	71	555	16482	16477
steroid metabolic process	biological process	3.05064	0.0473285	7.5	1.91831	1.06675	2.27273	6	74	555	16479	8202
hemopoiesis	biological process	3.32216	0.0360747	8.92857	2.37675	1.03327	2.76573	5	51	556	16502	30097
cellular calcium ion homeostasis	biological process	3.32216	0.0360747	8.92857	1.96315	0.533869	2.28928	5	51	556	16502	6874
positive regulation of peptidyl-tyrosine phosphorylation	biological process	3.13023	0.0437077	8.47458	1.86383	1.26052	2.22908	5	54	556	16499	50731
integral to membrane	cellular component	8.40611	0.000223497	4.1402	2.0983	0.859269	2.43294	176	4075	385	12478	16021
plasma membrane	cellular component	13.3953	1.5223e-06	4.62173	2.14714	0.930003	2.48738	157	3240	404	13313	5886
extracellular region	cellular component	12.933	2.41692e-06	5.22023	2.10202	0.791414	2.43066	96	1743	465	14810	5576
integral to plasma membrane	cellular component	3.25996	0.0383898	4.32596	2.24869	0.757912	2.56672	43	951	518	15602	5887
extracellular space	cellular component	7.34853	0.000643536	5.5409	2.11144	0.826112	2.42345	42	716	519	15837	5615
synapse	cellular component	3.67201	0.0254254	5.6338	2.05851	1.18009	2.44085	16	268	545	16285	45202
postsynaptic membrane	cellular component	3.19498	0.0409672	6.17284	2.09202	1.08695	2.47859	10	152	551	16401	45211
synaptosome	cellular component	4.07789	0.0169431	8	1.90551	0.87584	2.24184	8	92	553	16461	19717
Golgi cisterna membrane	cellular component	5.33182	0.00483528	10.9375	2.14693	1.50182	2.50332	7	57	554	16496	32580
caveola	cellular component	3.67682	0.0253032	9.80392	2.40727	1.75893	2.79966	5	46	556	16507	5901
receptor activity	molecular function	8.5162	0.000200198	4.94723	1.98933	0.580414	2.30407	75	1441	486	15112	4872
signal transducer activity	molecular function	7.67596	0.000463847	5.22749	1.90975	0.484574	2.22342	54	979	507	15574	4871
G-protein coupled receptor activity	molecular function	10.7463	2.15251e-05	6.30252	1.90172	0.448488	2.21406	45	669	516	15884	4930
olfactory receptor activity	molecular function	4.19017	0.0151437	5.57103	1.84868	0.328304	2.15804	20	339	541	16214	4984
actin binding	molecular function	5.68548	0.00339491	6.55172	2.38064	1.52671	2.75887	19	271	542	16282	3779
catalytic activity	molecular function	3.37991	0.0340505	5.17711	2.25496	1.09738	2.59112	19	348	542	16205	3824
receptor binding	molecular function	5.5478	0.003896	6.77291	2.35322	1.18632	2.7187	17	234	544	16319	5102
cytokine activity	molecular function	5.08173	0.00620917	7.54717	2.35718	0.899038	2.71688	12	147	549	16406	5125
ion channel activity	molecular function	3.3643	0.0345862	5.94059	1.94915	1.04965	2.27248	12	190	549	16363	5216
voltage-gated potassium channel activity	molecular function	3.54981	0.02873	8.4507	1.85325	0.97839	2.20245	6	65	555	16488	5249

## Sheet: GO terms with DDR1 or TGFBI
function	type	Enrichment Score	Enrichment p-value	% genes in group that are present	shRNA score	NT-shRNA vs. Parental score	DDR1-shRNA#5 vs. Parental score	# genes in list, in group	# genes not in list, in group	# genes in list, not in group	# genes not in list, not in group	GO ID
response to stimulus	biological process	6.02352	0.00242113	5.70342	1.89607	0.387044	2.18306	30	496	531	16057	50896
Column #	Probeset ID	Cytoband	Description	RefSeqAccession	UniGeneID	EnsemblID	Gene Symbol	GO Function	GO	p-value(shRNA)	p-value(NT-shRNA vs. Parental)	Ratio(NT-shRNA vs. Parental)	Fold-Change(NT-shRNA vs. Parental)	Fold-Change(NT-shRNA vs. Parental) (Description)	p-value(DDR1-shRNA#5 vs. Parental)	Ratio(DDR1-shRNA#5 vs. Parental)	Fold-Change(DDR1-shRNA#5 vs. Parental)	Fold-Change(DDR1-shRNA#5 vs. Parental) (Description)	F(shRNA)	SS(shRNA)	SS(Error)	F(Error)
5624	A_23_P132147	hs|21q22.3	Homo sapiens crystallin, alpha A (CRYAA), mRNA [NM_000394]	NM_000394	Hs.184085	ENST00000468016	CRYAA	response to stimulus	GO:0000072(M phase specific microtubule process)|GO:0001666(response to hypoxia)|GO:000	0.0144974	0.737008	0.938924	-1.06505	NT-shRNA down vs Parental	0.00799222	0.497348	-2.01067	DDR1-shRNA#5 down vs Parental	9.30337	1.86411	0.601107	1
1574	A_23_P156327	hs|5q31.1	Homo sapiens transforming growth factor, beta-induced, 68kDa (TGFBI), mRNA [NM_000358]	NM_000358	Hs.369397	ENST00000398813	TGFBI	response to stimulus	GO:0001525(angiogenesis)|GO:0002062(chondrocyte differentiation)|GO:0005178(integrin bi	0.00024488	0.0409283	0.607604	-1.64581	NT-shRNA down vs Parental	0.000581541	3.55078	3.55078	DDR1-shRNA#5 up vs Parental	44.9516	10.3456	0.69045	1
32426	A_23_P337867	hs|7q35	Homo sapiens taste receptor, type 2, member 41 (TAS2R41), mRNA [NM_176883]	NM_176883	Hs.650648	ENST00000408916	TAS2R41	response to stimulus	GO:0004871(signal transducer activity)|GO:0004872(receptor activity)|GO:0004930(G-prote	0.0188461	0.675606	0.920547	-1.08631	NT-shRNA down vs Parental	0.0098299	0.496138	-2.01557	DDR1-shRNA#5 down vs Parental	8.27321	1.83198	0.664305	1
19683	A_23_P34473	hs|1p31.3	Homo sapiens retinal pigment epithelium-specific protein 65kDa (RPE65), mRNA [NM_000329	NM_000329	Hs.2133	ENST00000262340	RPE65	response to stimulus	GO:0004744(retinal isomerase activity)|GO:0005737(cytoplasm)|GO:0005886(plasma membrane	0.0236348	0.360224	0.803222	-1.24499	NT-shRNA down vs Parental	0.00977058	0.438407	-2.28099	DDR1-shRNA#5 down vs Parental	7.45371	2.27827	0.916969	1
13045	A_23_P354855	hs|Xp22.13	Homo sapiens retinoschisin 1 (RS1), mRNA [NM_000330]	NM_000330	Hs.715725	ENST00000379984	RS1	response to stimulus	GO:0005576(extracellular region)|GO:0005615(extracellular space)|GO:0007155(cell adhesi	0.0145575	0.662953	0.918567	-1.08865	NT-shRNA down vs Parental	0.00762308	0.481683	-2.07605	DDR1-shRNA#5 down vs Parental	9.28642	1.99292	0.643818	1
2427	A_23_P37088	hs|14q24.1	Homo sapiens retinol dehydrogenase 12 (all-trans/9-cis/11-cis) (RDH12), mRNA [NM_152443	NM_152443	Hs.415322	ENST00000267502	RDH12	response to stimulus	GO:0000166(nucleotide binding)|GO:0004745(retinol dehydrogenase activity)|GO:0005622(in	0.0160292	0.0186843	2.1791	2.1791	NT-shRNA up vs Parental	0.00726292	2.63914	2.63914	DDR1-shRNA#5 up vs Parental	8.89827	3.29932	1.11235	1
5287	A_23_P402123	hs|5p15.31	Homo sapiens taste receptor, type 2, member 1 (TAS2R1), mRNA [NM_019599]	NM_019599	Hs.567492	ENST00000382492	TAS2R1	response to stimulus	GO:0004871(signal transducer activity)|GO:0004872(receptor activity)|GO:0007186(G-prote	0.0134201	0.585008	0.902603	-1.10791	NT-shRNA down vs Parental	0.00668854	0.486601	-2.05507	DDR1-shRNA#5 down vs Parental	9.62418	1.89628	0.591099	1
26706	A_23_P417853	hs|2q31.1	Homo sapiens myosin IIIB (MYO3B), transcript variant 2, mRNA [NM_138995]	NM_138995	Hs.671900	ENST00000317935	MYO3B	response to stimulus	GO:0000166(nucleotide binding)|GO:0003774(motor activity)|GO:0003779(actin binding)|GO:	0.0120894	0.298795	0.804721	-1.24267	NT-shRNA down vs Parental	0.00493647	0.437398	-2.28625	DDR1-shRNA#5 down vs Parental	10.0713	2.29505	0.683637	1
21416	A_23_P50031	hs|17p13.3	Homo sapiens olfactory receptor, family 3, subfamily A, member 1 (OR3A1), mRNA [NM_0025	NM_002550	Hs.647410	ENST00000323404	OR3A1	response to stimulus	GO:0004871(signal transducer activity)|GO:0004872(receptor activity)|GO:0004930(G-prote	0.0181242	0.666705	0.919465	-1.08759	NT-shRNA down vs Parental	0.00941282	0.497974	-2.00814	DDR1-shRNA#5 down vs Parental	8.42093	1.80916	0.644524	1
8376	A_23_P71368	hs|8q12.1	Homo sapiens retinitis pigmentosa 1 (autosomal dominant) (RP1), mRNA [NM_006269]	NM_006269	Hs.128938	ENST00000220676	RP1	response to stimulus	GO:0001750(photoreceptor outer segment)|GO:0001917(photoreceptor inner segment)|GO:0005	0.0141483	0.700999	0.930817	-1.07432	NT-shRNA down vs Parental	0.00761639	0.495946	-2.01635	DDR1-shRNA#5 down vs Parental	9.40374	1.85936	0.593176	1
6084	A_24_P14902	hs|12p13.2	Homo sapiens taste receptor, type 2, member 42 (TAS2R42), mRNA [NM_181429]	NM_181429	Hs.553716	ENST00000334266	TAS2R42	response to stimulus	GO:0004871(signal transducer activity)|GO:0004872(receptor activity)|GO:0004930(G-prote	0.0130644	0.706396	0.93278	-1.07206	NT-shRNA down vs Parental	0.00708598	0.494054	-2.02407	DDR1-shRNA#5 down vs Parental	9.73772	1.88555	0.5809	1
28729	A_33_P3222124	hs|2q37.3	Homo sapiens olfactory receptor, family 6, subfamily B, member 3 (OR6B3), mRNA [NM_1733	NM_173351	Hs.626616	ENST00000319423	OR6B3	response to stimulus	GO:0004871(signal transducer activity)|GO:0004872(receptor activity)|GO:0004930(G-prote	0.0169805	0.212415	0.729663	-1.37049	NT-shRNA down vs Parental	0.00638746	0.396437	-2.52247	DDR1-shRNA#5 down vs Parental	8.67181	2.76318	0.955917	1
13009	A_33_P3229042	hs|11p15.4	Homo sapiens olfactory receptor, family 52, subfamily N, member 1 (OR52N1), mRNA [NM_00	NM_001001913	Hs.690209	ENST00000317078	OR52N1	response to stimulus	GO:0004871(signal transducer activity)|GO:0004872(receptor activity)|GO:0004930(G-prote	0.0157607	0.679077	0.924274	-1.08193	NT-shRNA down vs Parental	0.008313	0.49639	-2.01455	DDR1-shRNA#5 down vs Parental	8.96547	1.83826	0.615114	1
1582	A_33_P3231715	hs|11p11.2	Homo sapiens olfactory receptor, family 4, subfamily A, member 47 (OR4A47), mRNA [NM_00	NM_001005512	Hs.554532	ENST00000446524	OR4A47	response to stimulus	GO:0004871(signal transducer activity)|GO:0004872(receptor activity)|GO:0004930(G-prote	0.0143233	0.756503	0.942804	-1.06067	NT-shRNA down vs Parental	0.00800854	0.493048	-2.0282	DDR1-shRNA#5 down vs Parental	9.35303	1.92269	0.616706	1
3183	A_33_P3253578	hs|11q24.2	Homo sapiens olfactory receptor, family 8, subfamily B, member 2 (OR8B2), mRNA [NM_0010	NM_001005468	Hs.576944	ENST00000375013	OR8B2	response to stimulus	GO:0004871(signal transducer activity)|GO:0004872(receptor activity)|GO:0004930(G-prote	0.0134021	0.735034	0.938789	-1.0652	NT-shRNA down vs Parental	0.0074051	0.493415	-2.02669	DDR1-shRNA#5 down vs Parental	9.62982	1.90811	0.594438	1
1241	A_33_P3255706	hs|1q23.1	Homo sapiens olfactory receptor, family 6, subfamily K, member 6 (OR6K6), mRNA [NM_0010	NM_001005184	Hs.553591	ENST00000368144	OR6K6	response to stimulus	GO:0004871(signal transducer activity)|GO:0004872(receptor activity)|GO:0004930(G-prote	0.0174114	0.801008	0.951952	-1.05047	NT-shRNA down vs Parental	0.00995969	0.499797	-2.00081	DDR1-shRNA#5 down vs Parental	8.57472	1.87027	0.654344	1
25914	A_33_P3258602	hs|11q12.1	Homo sapiens olfactory receptor, family 5, subfamily B, member 2 (OR5B2), mRNA [NM_0010	NM_001005566	Hs.553753	ENST00000302581	OR5B2	response to stimulus	GO:0004871(signal transducer activity)|GO:0004872(receptor activity)|GO:0004930(G-prote	0.0184984	0.685203	0.923382	-1.08298	NT-shRNA down vs Parental	0.00972243	0.497209	-2.01123	DDR1-shRNA#5 down vs Parental	8.3434	1.82703	0.656936	1
12455	A_33_P3266479	hs|1q44	Homo sapiens olfactory receptor, family 13, subfamily G, member 1 (OR13G1), mRNA [NM_00	NM_001005487	Hs.553834	ENST00000359688	OR13G1	response to stimulus	GO:0004871(signal transducer activity)|GO:0004872(receptor activity)|GO:0004930(G-prote	0.011205	0.333227	0.820759	-1.21839	NT-shRNA down vs Parental	0.00471643	0.440227	-2.27155	DDR1-shRNA#5 down vs Parental	10.4066	2.28999	0.660157	1
14996	A_33_P3266484	hs|9q31.1	Homo sapiens olfactory receptor, family 13, subfamily F, member 1 (OR13F1), mRNA [NM_00	NM_001004485	Hs.553602	ENST00000334726	OR13F1	response to stimulus	GO:0004871(signal transducer activity)|GO:0004872(receptor activity)|GO:0004930(G-prote	0.0221362	0.437102	0.838644	-1.1924	NT-shRNA down vs Parental	0.0096924	0.454105	-2.20213	DDR1-shRNA#5 down vs Parental	7.68449	2.14483	0.837334	1
24066	A_33_P3271221	hs|11q12.1	Homo sapiens olfactory receptor, family 5, subfamily T, member 1 (OR5T1), mRNA [NM_0010	NM_001004745	Hs.553747	ENST00000313033	OR5T1	response to stimulus	GO:0004871(signal transducer activity)|GO:0004872(receptor activity)|GO:0004930(G-prote	0.0178637	0.679981	0.922284	-1.08426	NT-shRNA down vs Parental	0.00937058	0.495295	-2.019	DDR1-shRNA#5 down vs Parental	8.47618	1.84556	0.653205	1
20643	A_33_P3316470	hs|7q35	Homo sapiens olfactory receptor, family 6, subfamily B, member 1 (OR6B1), mRNA [NM_0010	NM_001005281	Hs.632031	ENST00000408922	OR6B1	response to stimulus	GO:0004871(signal transducer activity)|GO:0004872(receptor activity)|GO:0004930(G-prote	0.0153542	0.033592	0.482422	-2.07288	NT-shRNA down vs Parental	0.00572898	0.32817	-3.04721	DDR1-shRNA#5 down vs Parental	9.07014	3.99892	1.32266	1
22891	A_33_P3343506	hs|11q12.1	Homo sapiens olfactory receptor, family 5, subfamily M, member 3 (OR5M3), mRNA [NM_0010	NM_001004742	Hs.553631	ENST00000312240	OR5M3	response to stimulus	GO:0004871(signal transducer activity)|GO:0004872(receptor activity)|GO:0004930(G-prote	0.0168486	0.578855	0.897751	-1.1139	NT-shRNA down vs Parental	0.00826266	0.490826	-2.03738	DDR1-shRNA#5 down vs Parental	8.70217	1.83718	0.633352	1
877	A_33_P3343526	hs|11q12.1	Homo sapiens olfactory receptor, family 5, subfamily M, member 9 (OR5M9), mRNA [NM_0010	NM_001004743	Hs.553749	ENST00000279791	OR5M9	response to stimulus	GO:0004871(signal transducer activity)|GO:0004872(receptor activity)|GO:0004930(G-prote	0.0162527	0.7887	0.949232	-1.05348	NT-shRNA down vs Parental	0.00924335	0.495757	-2.01712	DDR1-shRNA#5 down vs Parental	8.84347	1.90861	0.647463	1
5702	A_33_P3359383	hs|19p13.12	Homo sapiens olfactory receptor, family 10, subfamily H, member 5 (OR10H5), mRNA [NM_00	NM_001004466	Hs.553676	ENST00000308940	OR10H5	response to stimulus	GO:0004871(signal transducer activity)|GO:0004872(receptor activity)|GO:0004930(G-prote	0.00149238	0.103557	0.809558	-1.23524	NT-shRNA down vs Parental	0.000569383	0.481957	-2.07487	DDR1-shRNA#5 down vs Parental	23.252	1.7616	0.227284	1
408	A_33_P3377439	hs|9q31.1	Homo sapiens olfactory receptor, family 13, subfamily C, member 8 (OR13C8), mRNA [NM_00	NM_001004483	Hs.553599	ENST00000335040	OR13C8	response to stimulus	GO:0004871(signal transducer activity)|GO:0004872(receptor activity)|GO:0004930(G-prote	0.0173271	0.796032	0.950448	-1.05213	NT-shRNA down vs Parental	0.00987838	0.496998	-2.01208	DDR1-shRNA#5 down vs Parental	8.59344	1.89774	0.662508	1
29426	A_33_P3379190	hs|12q13.2	Homo sapiens olfactory receptor, family 6, subfamily C, member 4 (OR6C4), mRNA [NM_0010	NM_001005494	Hs.554552	ENST00000394256	OR6C4	response to stimulus	GO:0004871(signal transducer activity)|GO:0004872(receptor activity)|GO:0004930(G-prote	0.0188708	0.690813	0.924386	-1.0818	NT-shRNA down vs Parental	0.00994761	0.497095	-2.01169	DDR1-shRNA#5 down vs Parental	8.26829	1.83072	0.664245	1
3986	A_33_P3380702	hs|11q11	Homo sapiens olfactory receptor, family 5, subfamily L, member 1 (OR5L1), mRNA [NM_0010	NM_001004738	Hs.553623	ENST00000333973	OR5L1	response to stimulus	GO:0004871(signal transducer activity)|GO:0004872(receptor activity)|GO:0004930(G-prote	0.00853841	0.317134	0.821098	-1.21788	NT-shRNA down vs Parental	0.00360491	0.433788	-2.30527	DDR1-shRNA#5 down vs Parental	11.6778	2.38019	0.611462	1
8120	A_33_P3381077	hs|11q24.1	Homo sapiens olfactory receptor, family 10, subfamily S, member 1 (OR10S1), mRNA [NM_00	NM_001004474	Hs.553637	ENST00000531945	OR10S1	response to stimulus	GO:0004871(signal transducer activity)|GO:0004872(receptor activity)|GO:0004930(G-prote	0.0137549	0.697502	0.930258	-1.07497	NT-shRNA down vs Parental	0.00739678	0.495107	-2.01977	DDR1-shRNA#5 down vs Parental	9.52089	1.86736	0.588399	1
20629	A_33_P3383296	hs|12q13.2	Homo sapiens olfactory receptor, family 6, subfamily C, member 6 (OR6C6), mRNA [NM_0010	NM_001005493	Hs.554555	ENST00000358433	OR6C6	response to stimulus	GO:0004871(signal transducer activity)|GO:0004872(receptor activity)|GO:0004930(G-prote	0.0185911	0.663648	0.9187	-1.08849	NT-shRNA down vs Parental	0.00962259	0.499715	-2.00114	DDR1-shRNA#5 down vs Parental	8.32452	1.78836	0.644491	1
13166	A_33_P3400678	hs|12q13.2	Homo sapiens olfactory receptor, family 6, subfamily C, member 4 (OR6C4), mRNA [NM_0010	NM_001005494	Hs.554552	ENST00000394256	OR6C4	response to stimulus	GO:0004871(signal transducer activity)|GO:0004872(receptor activity)|GO:0004930(G-prote	0.0148437	0.5144	0.879801	-1.13662	NT-shRNA down vs Parental	0.00700765	0.476143	-2.10021	DDR1-shRNA#5 down vs Parental	9.20695	1.96479	0.640209	1
18667	A_33_P3424491	hs|11p15.4	Homo sapiens olfactory receptor, family 51, subfamily E, member 1 (OR51E1), mRNA [NM_15	NM_152430	Hs.470038	ENST00000396952	OR51E1	response to stimulus	GO:0004871(signal transducer activity)|GO:0004872(receptor activity)|GO:0004930(G-prote	0.0170437	0.66523	0.919584	-1.08745	NT-shRNA down vs Parental	0.00886947	0.495513	-2.01811	DDR1-shRNA#5 down vs Parental	8.65734	1.83657	0.636422	1
cell adhesion	biological process	4.23043	0.0145462	5.09091	2.33177	1.05676	2.62758	28	522	533	16031	7155
Column #	Probeset ID	Cytoband	Description	RefSeqAccession	UniGeneID	EnsemblID	Gene Symbol	GO Function	GO	p-value(shRNA)	p-value(NT-shRNA vs. Parental)	Ratio(NT-shRNA vs. Parental)	Fold-Change(NT-shRNA vs. Parental)	Fold-Change(NT-shRNA vs. Parental) (Description)	p-value(DDR1-shRNA#5 vs. Parental)	Ratio(DDR1-shRNA#5 vs. Parental)	Fold-Change(DDR1-shRNA#5 vs. Parental)	Fold-Change(DDR1-shRNA#5 vs. Parental) (Description)	F(shRNA)	SS(shRNA)	SS(Error)	F(Error)
7885	A_23_P131935	hs|20p12.3	Homo sapiens fermitin family member 1 (FERMT1), mRNA [NM_017671]	NM_017671	Hs.472054	ENST00000217289	FERMT1	cell adhesion	GO:0005488(binding)|GO:0005737(cytoplasm)|GO:0005829(cytosol)|GO:0005856(cytoskeleton)|	0.0164992	0.0128317	2.25228	2.25228	NT-shRNA up vs Parental	0.00953804	2.38557	2.38557	DDR1-shRNA#5 up vs Parental	8.7842	2.95237	1.0083	1
10493	A_23_P133236	hs|5q31.3	Homo sapiens protocadherin beta 14 (PCDHB14), mRNA [NM_018934]	NM_018934	Hs.658497	ENST00000515856	PCDHB14	cell adhesion	GO:0005509(calcium ion binding)|GO:0005886(plasma membrane)|GO:0007155(cell adhesion)|G	0.0121323	0.0178069	1.89978	1.89978	NT-shRNA up vs Parental	0.00505153	2.35039	2.35039	DDR1-shRNA#5 up vs Parental	10.0559	2.47149	0.737326	1
28763	A_23_P141035	hs|16q22.2	Homo sapiens carbohydrate (N-acetylglucosamine 6-O) sulfotransferase 4 (CHST4), transcr	NM_005769	Hs.251383	ENST00000338482	CHST4	cell adhesion	GO:0001517(N-acetylglucosamine 6-O-sulfotransferase activity)|GO:0005794(Golgi apparatu	0.0231991	0.0446438	2.10203	2.10203	NT-shRNA up vs Parental	0.00886421	3.06021	3.06021	DDR1-shRNA#5 up vs Parental	7.51876	4.04612	1.61441	1
8642	A_23_P154217	hs|2q24.2	Homo sapiens integrin, beta 6 (ITGB6), mRNA [NM_000888]	NM_000888	Hs.470399	ENST00000409872	ITGB6	cell adhesion	GO:0004872(receptor activity)|GO:0005178(integrin binding)|GO:0005488(binding)|GO:00058	0.0152301	0.715661	0.933626	-1.07109	NT-shRNA down vs Parental	0.0082534	0.498522	-2.00593	DDR1-shRNA#5 down vs Parental	9.10283	1.83774	0.60566	1
1574	A_23_P156327	hs|5q31.1	Homo sapiens transforming growth factor, beta-induced, 68kDa (TGFBI), mRNA [NM_000358]	NM_000358	Hs.369397	ENST00000398813	TGFBI	cell adhesion	GO:0001525(angiogenesis)|GO:0002062(chondrocyte differentiation)|GO:0005178(integrin bi	0.00024488	0.0409283	0.607604	-1.64581	NT-shRNA down vs Parental	0.000581541	3.55078	3.55078	DDR1-shRNA#5 up vs Parental	44.9516	10.3456	0.69045	1
32789	A_23_P163087	hs|14q22.1	Homo sapiens nidogen 2 (osteonidogen) (NID2), mRNA [NM_007361]	NM_007361	Hs.369840	ENST00000216286	NID2	cell adhesion	GO:0005509(calcium ion binding)|GO:0005515(protein binding)|GO:0005518(collagen binding	0.0190568	0.664696	0.917563	-1.08984	NT-shRNA down vs Parental	0.0098588	0.495417	-2.0185	DDR1-shRNA#5 down vs Parental	8.23151	1.83276	0.667957	1
4475	A_23_P204885	hs|13q21.2	Homo sapiens protocadherin 20 (PCDH20), mRNA [NM_022843]	NM_022843	Hs.391781	ENST00000409186	PCDH20	cell adhesion	GO:0005509(calcium ion binding)|GO:0005886(plasma membrane)|GO:0007155(cell adhesion)|G	0.0170474	0.0875121	0.541948	-1.8452	NT-shRNA down vs Parental	0.00594027	0.286584	-3.48938	DDR1-shRNA#5 down vs Parental	8.65651	4.87667	1.69006	1
398	A_23_P250302	hs|3p21.31	Homo sapiens chemokine (C-C motif) receptor 3 (CCR3), transcript variant 1, mRNA [NM_00	NM_001837	Hs.506190	ENST00000357422	CCR3	cell adhesion	GO:0001938(positive regulation of endothelial cell proliferation)|GO:0002551(mast cell	0.0161032	0.781325	0.947335	-1.05559	NT-shRNA down vs Parental	0.00911426	0.493859	-2.02487	DDR1-shRNA#5 down vs Parental	8.88002	1.92525	0.650419	1
5892	A_23_P350512	hs|10q26.2	Homo sapiens ADAM metallopeptidase domain 12 (ADAM12), transcript variant 2, mRNA [NM_0	NM_021641	Hs.594537	ENST00000368676	ADAM12	cell adhesion	GO:0004222(metalloendopeptidase activity)|GO:0005515(protein binding)|GO:0005576(extrac	0.0128152	0.702785	0.932113	-1.07283	NT-shRNA down vs Parental	0.00694	0.493426	-2.02665	DDR1-shRNA#5 down vs Parental	9.81974	1.89096	0.577701	1
3115	A_23_P353035	hs|4q12	Homo sapiens insulin-like growth factor binding protein 7 (IGFBP7), mRNA [NM_001553]	NM_001553	Hs.479808	ENST00000295666	IGFBP7	cell adhesion	GO:0001558(regulation of cell growth)|GO:0005515(protein binding)|GO:0005520(insulin-li	0.0122388	0.711331	0.934122	-1.07052	NT-shRNA down vs Parental	0.00668132	0.490578	-2.03841	DDR1-shRNA#5 down vs Parental	10.0179	1.9286	0.577543	1
13045	A_23_P354855	hs|Xp22.13	Homo sapiens retinoschisin 1 (RS1), mRNA [NM_000330]	NM_000330	Hs.715725	ENST00000379984	RS1	cell adhesion	GO:0005576(extracellular region)|GO:0005615(extracellular space)|GO:0007155(cell adhesi	0.0145575	0.662953	0.918567	-1.08865	NT-shRNA down vs Parental	0.00762308	0.481683	-2.07605	DDR1-shRNA#5 down vs Parental	9.28642	1.99292	0.643818	1
27281	A_23_P373109	hs|2q14.3	Homo sapiens contactin associated protein-like 5 (CNTNAP5), mRNA [NM_130773]	NM_130773	Hs.660653	ENST00000431078	CNTNAP5	cell adhesion	GO:0005102(receptor binding)|GO:0007155(cell adhesion)|GO:0007165(signal transduction)|	0.0200871	0.519807	0.872462	-1.14618	NT-shRNA down vs Parental	0.00936739	0.471833	-2.11939	DDR1-shRNA#5 down vs Parental	8.0361	1.99949	0.74644	1
7485	A_23_P390700	hs|12q12	Homo sapiens contactin 1 (CNTN1), transcript variant 1, mRNA [NM_001843]	NM_001843	Hs.143434	ENST00000550305	CNTN1	cell adhesion	GO:0005624(membrane fraction)|GO:0005886(plasma membrane)|GO:0007155(cell adhesion)|GO:	0.00883011	0.0146219	0.582275	-1.7174	NT-shRNA down vs Parental	0.00355743	0.477663	-2.09352	DDR1-shRNA#5 down vs Parental	11.5144	1.8266	0.475907	1
18860	A_23_P404481	hs|1p21.2	Homo sapiens sphingosine-1-phosphate receptor 1 (S1PR1), mRNA [NM_001400]	NM_001400	Hs.154210	ENST00000424264	S1PR1	cell adhesion	GO:0001525(angiogenesis)|GO:0004871(signal transducer activity)|GO:0004872(receptor act	0.0128538	0.858534	1.04091	1.04091	NT-shRNA up vs Parental	0.00775678	2.3298	2.3298	DDR1-shRNA#5 up vs Parental	9.80691	2.84335	0.869799	1
1871	A_23_P44155	hs|3q13.2	Homo sapiens CD96 molecule (CD96), transcript variant 1, mRNA [NM_198196]	NM_198196	Hs.142023	ENST00000283285	CD96	cell adhesion	GO:0005886(plasma membrane)|GO:0005887(integral to plasma membrane)|GO:0006955(immune r	0.000396534	0.0426821	1.85587	1.85587	NT-shRNA up vs Parental	0.000146988	7.73163	7.73163	DDR1-shRNA#5 up vs Parental	37.8346	13.741	1.08956	1
31883	A_23_P55286	hs|17q11.2	Homo sapiens oligodendrocyte myelin glycoprotein (OMG), mRNA [NM_002544]	NM_002544	Hs.113874	ENST00000247271	OMG	cell adhesion	GO:0005886(plasma membrane)|GO:0007155(cell adhesion)|GO:0031102(neuron projection rege	0.0188477	0.673667	0.920028	-1.08692	NT-shRNA down vs Parental	0.00981736	0.49591	-2.01649	DDR1-shRNA#5 down vs Parental	8.27289	1.83325	0.664792	1
13104	A_23_P7397	hs|5q31.3	Homo sapiens protocadherin beta 10 (PCDHB10), mRNA [NM_018930]	NM_018930	Hs.657953	ENST00000239446	PCDHB10	cell adhesion	GO:0005509(calcium ion binding)|GO:0005886(plasma membrane)|GO:0007155(cell adhesion)|G	0.00475011	0.0128642	2.04312	2.04312	NT-shRNA up vs Parental	0.00171588	2.99356	2.99356	DDR1-shRNA#5 up vs Parental	14.8465	3.86849	0.781696	1
17819	A_23_P93311	hs|6p21.33	Homo sapiens discoidin domain receptor tyrosine kinase 1 (DDR1), transcript variant 2,	NM_013993	Hs.631988	ENST00000418800	DDR1	cell adhesion	GO:0000166(nucleotide binding)|GO:0001558(regulation of cell growth)|GO:0001952(regulat	6.04378e-07	0.139965	1.14157	1.14157	NT-shRNA up vs Parental	5.64835e-07	0.179261	-5.57846	DDR1-shRNA#5 down vs Parental	351.828	13.3198	0.113577	1
31637	A_23_P95453	hs|2p16.3	Homo sapiens neurexin 1 (NRXN1), transcript variant alpha1, mRNA [NM_004801]	NM_004801	Hs.637685	ENST00000406316	NRXN1	cell adhesion	GO:0001525(angiogenesis)|GO:0004872(receptor activity)|GO:0005102(receptor binding)|GO:	0.0187863	0.692377	0.924948	-1.08114	NT-shRNA down vs Parental	0.00991609	0.497657	-2.00941	DDR1-shRNA#5 down vs Parental	8.28516	1.82589	0.661143	1
4155	A_24_P20630	hs|4q25	Homo sapiens lymphoid enhancer-binding factor 1 (LEF1), transcript variant 1, mRNA [NM_	NM_016269	Hs.555947	ENST00000503879	LEF1	cell adhesion	GO:0000122(negative regulation of transcription from RNA polymerase II promoter)|GO:000	0.0109064	0.418979	0.857679	-1.16594	NT-shRNA down vs Parental	0.00489668	0.46426	-2.15396	DDR1-shRNA#5 down vs Parental	10.5278	2.05861	0.586622	1
8347	A_24_P319364	hs|1q23.3	Homo sapiens F11 receptor (F11R), mRNA [NM_016946]	NM_016946	Hs.517293	ENST00000368026	F11R	cell adhesion	GO:0005886(plasma membrane)|GO:0005911(cell-cell junction)|GO:0005923(tight junction)|G	0.00106897	0.00277399	0.597751	-1.67294	NT-shRNA down vs Parental	0.000393962	0.473105	-2.11369	DDR1-shRNA#5 down vs Parental	26.3404	1.83086	0.208522	1
15257	A_24_P365506	hs|20p12.3	Homo sapiens fermitin family member 1 (FERMT1), mRNA [NM_017671]	NM_017671	Hs.472054	ENST00000339538	FERMT1	cell adhesion	GO:0005488(binding)|GO:0005737(cytoplasm)|GO:0005829(cytosol)|GO:0005856(cytoskeleton)|	0.000636251	0.00101636	1.99709	1.99709	NT-shRNA up vs Parental	0.000271874	2.42036	2.42036	DDR1-shRNA#5 up vs Parental	31.8802	2.69891	0.253974	1
11297	A_24_P418203	hs|9p13.1	Homo sapiens contactin associated protein-like 3 (CNTNAP3), mRNA [NM_033655]	NM_033655	Hs.658328	ENST00000323947	CNTNAP3	cell adhesion	GO:0005102(receptor binding)|GO:0005488(binding)|GO:0005576(extracellular region)|GO:00	0.00116602	0.00166689	1.94179	1.94179	NT-shRNA up vs Parental	0.000516044	2.2925	2.2925	DDR1-shRNA#5 up vs Parental	25.5027	2.40659	0.283098	1
4508	A_24_P71649	hs|3p12.3	Homo sapiens contactin 3 (plasmacytoma associated) (CNTN3), mRNA [NM_020872]	NM_020872	Hs.12723	ENST00000263665	CNTN3	cell adhesion	GO:0005886(plasma membrane)|GO:0007155(cell adhesion)|GO:0007399(nervous system develop	0.0125856	0.554094	0.895323	-1.11692	NT-shRNA down vs Parental	0.00616169	0.482588	-2.07216	DDR1-shRNA#5 down vs Parental	9.89723	1.92531	0.583591	1
1802	A_32_P224525	hs|3q22.1	Homo sapiens collagen, type VI, alpha 6 (COL6A6), mRNA [NM_001102608]	NM_001102608	Hs.591282	ENST00000453409	COL6A6	cell adhesion	GO:0005576(extracellular region)|GO:0005581(collagen)|GO:0007155(cell adhesion)|GO:0007	0.0144835	0.759901	0.94358	-1.05979	NT-shRNA down vs Parental	0.00811328	0.493859	-2.02487	DDR1-shRNA#5 down vs Parental	9.3073	1.91544	0.6174	1
17425	A_33_P3236661	hs|13q21.32	Homo sapiens protocadherin 9, mRNA (cDNA clone MGC:167030 IMAGE:8860363), complete cds.		Hs.654709		PCDH9	cell adhesion	GO:0005509(calcium ion binding)|GO:0005886(plasma membrane)|GO:0007155(cell adhesion)|G	0.0161953	0.664264	0.919752	-1.08725	NT-shRNA down vs Parental	0.00844364	0.493518	-2.02627	DDR1-shRNA#5 down vs Parental	8.85745	1.85923	0.629717	1
9131	A_33_P3238250	hs|1q23.3	Homo sapiens F11 receptor (F11R), mRNA [NM_016946]	NM_016946	Hs.517293	ENST00000335772	F11R	cell adhesion	GO:0005886(plasma membrane)|GO:0005911(cell-cell junction)|GO:0005923(tight junction)|G	0.0172636	0.016739	0.475676	-2.10227	NT-shRNA down vs Parental	0.0085775	0.419623	-2.38309	DDR1-shRNA#5 down vs Parental	8.60765	2.75139	0.958933	1
8306	A_33_P3264163	hs|6p21.33	Homo sapiens discoidin domain receptor tyrosine kinase 1 (DDR1), transcript variant 5,	NM_001202522	Hs.631988	ENST00000400407	DDR1	cell adhesion	GO:0000166(nucleotide binding)|GO:0001558(regulation of cell growth)|GO:0001952(regulat	0.000129649	0.253591	1.16406	1.16406	NT-shRNA up vs Parental	0.000145994	0.359999	-2.77779	DDR1-shRNA#5 down vs Parental	56.2741	5.08714	0.271198	1
7966	A_33_P3280385	hs|2q37.3	Homo sapiens collagen, type VI, alpha 3 (COL6A3), transcript variant 3, mRNA [NM_057165	NM_057165	Hs.233240	ENST00000392004	COL6A3	cell adhesion	GO:0004867(serine-type endopeptidase inhibitor activity)|GO:0005576(extracellular regio	0.018811	0.169142	0.673428	-1.48494	NT-shRNA down vs Parental	0.00683828	0.36025	-2.77585	DDR1-shRNA#5 down vs Parental	8.28022	3.30943	1.19904	1
10952	A_33_P3321382	hs|9p11.2	contactin associated protein-like 3B [Source:HGNC Symbol;Acc:32035] [ENST00000341990]			ENST00000341990	CNTNAP3B	cell adhesion	GO:0005102(receptor binding)|GO:0007155(cell adhesion)|GO:0007165(signal transduction)|	5.39332e-05	0.00016848	1.69853	1.69853	NT-shRNA up vs Parental	1.94469e-05	2.16823	2.16823	DDR1-shRNA#5 up vs Parental	76.4028	1.95482	0.0767572	1
26921	A_33_P3333158	hs|10q26.13	Homo sapiens carboxypeptidase X (M14 family), member 2 (CPXM2), mRNA [NM_198148]	NM_198148	Hs.656887	ENST00000368854	CPXM2	cell adhesion	GO:0004181(metallocarboxypeptidase activity)|GO:0005576(extracellular region)|GO:000561	0.0221225	0.0309735	0.361078	-2.76948	NT-shRNA down vs Parental	0.00923232	0.253812	-3.93993	DDR1-shRNA#5 down vs Parental	7.68669	6.33156	2.47111	1
18118	A_33_P3349661	hs|13q21.32	Homo sapiens protocadherin 9 (PCDH9), transcript variant 1, mRNA [NM_203487]	NM_203487	Hs.654709	ENST00000328454	PCDH9	cell adhesion	GO:0005509(calcium ion binding)|GO:0005886(plasma membrane)|GO:0007155(cell adhesion)|G	0.00991501	0.070263	0.69542	-1.43798	NT-shRNA down vs Parental	0.00339603	0.461493	-2.16688	DDR1-shRNA#5 down vs Parental	10.9644	1.86919	0.511434	1
visual perception	biological process	3.48571	0.0306319	6.25	1.9745	0.644697	2.23891	11	165	550	16388	7601
Column #	Probeset ID	Cytoband	Description	RefSeqAccession	UniGeneID	EnsemblID	Gene Symbol	GO Function	GO	p-value(shRNA)	p-value(NT-shRNA vs. Parental)	Ratio(NT-shRNA vs. Parental)	Fold-Change(NT-shRNA vs. Parental)	Fold-Change(NT-shRNA vs. Parental) (Description)	p-value(DDR1-shRNA#5 vs. Parental)	Ratio(DDR1-shRNA#5 vs. Parental)	Fold-Change(DDR1-shRNA#5 vs. Parental)	Fold-Change(DDR1-shRNA#5 vs. Parental) (Description)	F(shRNA)	SS(shRNA)	SS(Error)	F(Error)
5624	A_23_P132147	hs|21q22.3	Homo sapiens crystallin, alpha A (CRYAA), mRNA [NM_000394]	NM_000394	Hs.184085	ENST00000468016	CRYAA	visual perception	GO:0000072(M phase specific microtubule process)|GO:0001666(response to hypoxia)|GO:000	0.0144974	0.737008	0.938924	-1.06505	NT-shRNA down vs Parental	0.00799222	0.497348	-2.01067	DDR1-shRNA#5 down vs Parental	9.30337	1.86411	0.601107	1
1574	A_23_P156327	hs|5q31.1	Homo sapiens transforming growth factor, beta-induced, 68kDa (TGFBI), mRNA [NM_000358]	NM_000358	Hs.369397	ENST00000398813	TGFBI	visual perception	GO:0001525(angiogenesis)|GO:0002062(chondrocyte differentiation)|GO:0005178(integrin bi	0.00024488	0.0409283	0.607604	-1.64581	NT-shRNA down vs Parental	0.000581541	3.55078	3.55078	DDR1-shRNA#5 up vs Parental	44.9516	10.3456	0.69045	1
8223	A_23_P209625	hs|2p22.2	Homo sapiens cytochrome P450, family 1, subfamily B, polypeptide 1 (CYP1B1), mRNA [NM_0	NM_000104	Hs.154654	ENST00000260630	CYP1B1	visual perception	GO:0001525(angiogenesis)|GO:0004497(monooxygenase activity)|GO:0005783(endoplasmic reti	0.0189695	0.0281783	2.01461	2.01461	NT-shRNA up vs Parental	0.00778774	2.59824	2.59824	DDR1-shRNA#5 up vs Parental	8.24871	3.05342	1.11051	1
19683	A_23_P34473	hs|1p31.3	Homo sapiens retinal pigment epithelium-specific protein 65kDa (RPE65), mRNA [NM_000329	NM_000329	Hs.2133	ENST00000262340	RPE65	visual perception	GO:0004744(retinal isomerase activity)|GO:0005737(cytoplasm)|GO:0005886(plasma membrane	0.0236348	0.360224	0.803222	-1.24499	NT-shRNA down vs Parental	0.00977058	0.438407	-2.28099	DDR1-shRNA#5 down vs Parental	7.45371	2.27827	0.916969	1
13045	A_23_P354855	hs|Xp22.13	Homo sapiens retinoschisin 1 (RS1), mRNA [NM_000330]	NM_000330	Hs.715725	ENST00000379984	RS1	visual perception	GO:0005576(extracellular region)|GO:0005615(extracellular space)|GO:0007155(cell adhesi	0.0145575	0.662953	0.918567	-1.08865	NT-shRNA down vs Parental	0.00762308	0.481683	-2.07605	DDR1-shRNA#5 down vs Parental	9.28642	1.99292	0.643818	1
20493	A_23_P363331	hs|3q13.13	Homo sapiens guanylate cyclase activator 1C (GUCA1C), mRNA [NM_005459]	NM_005459	Hs.233363	ENST00000261047	GUCA1C	visual perception	GO:0005509(calcium ion binding)|GO:0007165(signal transduction)|GO:0007601(visual perce	0.0183954	0.664347	0.918919	-1.08824	NT-shRNA down vs Parental	0.00953096	0.499156	-2.00338	DDR1-shRNA#5 down vs Parental	8.36452	1.79495	0.643774	1
2427	A_23_P37088	hs|14q24.1	Homo sapiens retinol dehydrogenase 12 (all-trans/9-cis/11-cis) (RDH12), mRNA [NM_152443	NM_152443	Hs.415322	ENST00000267502	RDH12	visual perception	GO:0000166(nucleotide binding)|GO:0004745(retinol dehydrogenase activity)|GO:0005622(in	0.0160292	0.0186843	2.1791	2.1791	NT-shRNA up vs Parental	0.00726292	2.63914	2.63914	DDR1-shRNA#5 up vs Parental	8.89827	3.29932	1.11235	1
26706	A_23_P417853	hs|2q31.1	Homo sapiens myosin IIIB (MYO3B), transcript variant 2, mRNA [NM_138995]	NM_138995	Hs.671900	ENST00000317935	MYO3B	visual perception	GO:0000166(nucleotide binding)|GO:0003774(motor activity)|GO:0003779(actin binding)|GO:	0.0120894	0.298795	0.804721	-1.24267	NT-shRNA down vs Parental	0.00493647	0.437398	-2.28625	DDR1-shRNA#5 down vs Parental	10.0713	2.29505	0.683637	1
8376	A_23_P71368	hs|8q12.1	Homo sapiens retinitis pigmentosa 1 (autosomal dominant) (RP1), mRNA [NM_006269]	NM_006269	Hs.128938	ENST00000220676	RP1	visual perception	GO:0001750(photoreceptor outer segment)|GO:0001917(photoreceptor inner segment)|GO:0005	0.0141483	0.700999	0.930817	-1.07432	NT-shRNA down vs Parental	0.00761639	0.495946	-2.01635	DDR1-shRNA#5 down vs Parental	9.40374	1.85936	0.593176	1
26305	A_33_P3252281	hs|6q23.2	Homo sapiens eyes absent homolog 4 (Drosophila) (EYA4), transcript variant 1, mRNA [NM_	NM_004100	Hs.596680	ENST00000355167	EYA4	visual perception	GO:0004725(protein tyrosine phosphatase activity)|GO:0005634(nucleus)|GO:0005737(cytopl	0.0184089	0.687155	0.923732	-1.08256	NT-shRNA down vs Parental	0.00969093	0.496293	-2.01494	DDR1-shRNA#5 down vs Parental	8.36175	1.83801	0.659435	1
30600	A_33_P3332180	hs|10q11.22	Homo sapiens retinol binding protein 3, interstitial (RBP3), mRNA [NM_002900]	NM_002900	Hs.591928	ENST00000224600	RBP3	visual perception	GO:0005501(retinoid binding)|GO:0005576(extracellular region)|GO:0006508(proteolysis)|G	0.00886808	0.22328	0.775692	-1.28917	NT-shRNA down vs Parental	0.00346319	0.418216	-2.39111	DDR1-shRNA#5 down vs Parental	11.4937	2.51035	0.655235	1
angiogenesis	biological process	3.00753	0.0494136	6.2069	2.14913	1.20805	2.43466	9	136	552	16417	1525
Column #	Probeset ID	Cytoband	Description	RefSeqAccession	UniGeneID	EnsemblID	Gene Symbol	GO Function	GO	p-value(shRNA)	p-value(NT-shRNA vs. Parental)	Ratio(NT-shRNA vs. Parental)	Fold-Change(NT-shRNA vs. Parental)	Fold-Change(NT-shRNA vs. Parental) (Description)	p-value(DDR1-shRNA#5 vs. Parental)	Ratio(DDR1-shRNA#5 vs. Parental)	Fold-Change(DDR1-shRNA#5 vs. Parental)	Fold-Change(DDR1-shRNA#5 vs. Parental) (Description)	F(shRNA)	SS(shRNA)	SS(Error)	F(Error)
26048	A_23_P140475	hs|15q23	Homo sapiens NADPH oxidase, EF-hand calcium binding domain 5 (NOX5), transcript variant	NM_024505	Hs.657932	ENST00000260364	NOX5	angiogenesis	GO:0000910(cytokinesis)|GO:0001525(angiogenesis)|GO:0001935(endothelial cell proliferat	0.00182701	0.0014885	1.93207	1.93207	NT-shRNA up vs Parental	0.00111473	2.00665	2.00665	DDR1-shRNA#5 up vs Parental	21.54	1.91537	0.266764	1
1574	A_23_P156327	hs|5q31.1	Homo sapiens transforming growth factor, beta-induced, 68kDa (TGFBI), mRNA [NM_000358]	NM_000358	Hs.369397	ENST00000398813	TGFBI	angiogenesis	GO:0001525(angiogenesis)|GO:0002062(chondrocyte differentiation)|GO:0005178(integrin bi	0.00024488	0.0409283	0.607604	-1.64581	NT-shRNA down vs Parental	0.000581541	3.55078	3.55078	DDR1-shRNA#5 up vs Parental	44.9516	10.3456	0.69045	1
8223	A_23_P209625	hs|2p22.2	Homo sapiens cytochrome P450, family 1, subfamily B, polypeptide 1 (CYP1B1), mRNA [NM_0	NM_000104	Hs.154654	ENST00000260630	CYP1B1	angiogenesis	GO:0001525(angiogenesis)|GO:0004497(monooxygenase activity)|GO:0005783(endoplasmic reti	0.0189695	0.0281783	2.01461	2.01461	NT-shRNA up vs Parental	0.00778774	2.59824	2.59824	DDR1-shRNA#5 up vs Parental	8.24871	3.05342	1.11051	1
23832	A_23_P54144	hs|14q22.2	Homo sapiens bone morphogenetic protein 4 (BMP4), transcript variant 1, mRNA [NM_001202	NM_001202	Hs.68879	ENST00000417573	BMP4	angiogenesis	GO:0000122(negative regulation of transcription from RNA polymerase II promoter)|GO:000	0.00218089	0.0185119	1.74336	1.74336	NT-shRNA up vs Parental	0.000717569	3.0068	3.0068	DDR1-shRNA#5 up vs Parental	20.1336	3.78383	0.563808	1
31637	A_23_P95453	hs|2p16.3	Homo sapiens neurexin 1 (NRXN1), transcript variant alpha1, mRNA [NM_004801]	NM_004801	Hs.637685	ENST00000406316	NRXN1	angiogenesis	GO:0001525(angiogenesis)|GO:0004872(receptor activity)|GO:0005102(receptor binding)|GO:	0.0187863	0.692377	0.924948	-1.08114	NT-shRNA down vs Parental	0.00991609	0.497657	-2.00941	DDR1-shRNA#5 down vs Parental	8.28516	1.82589	0.661143	1
22641	A_24_P319736	hs|2p14	Homo sapiens Meis homeobox 1 (MEIS1), mRNA [NM_002398]	NM_002398	Hs.526754	ENST00000488550	MEIS1	angiogenesis	GO:0001525(angiogenesis)|GO:0002089(lens morphogenesis in camera-type eye)|GO:0003700(s	0.0214534	0.194382	0.708755	-1.41092	NT-shRNA down vs Parental	0.00791442	0.398175	-2.51146	DDR1-shRNA#5 down vs Parental	7.79665	2.70367	1.04032	1
17102	A_24_P382319	hs|19q13.2	Homo sapiens carcinoembryonic antigen-related cell adhesion molecule 1 (biliary glycopr	NM_001712	Hs.512682	ENST00000352591	CEACAM1	angiogenesis	GO:0001525(angiogenesis)|GO:0003674(molecular_function)|GO:0005515(protein binding)|GO:	0.0201607	0.144073	1.41607	1.41607	NT-shRNA up vs Parental	0.00720801	2.28491	2.28491	DDR1-shRNA#5 up vs Parental	8.02265	2.14952	0.803795	1
24137	A_24_P97342	hs|3p13	Homo sapiens prokineticin 2 (PROK2), transcript variant 2, mRNA [NM_021935]	NM_021935	Hs.528665	ENST00000353065	PROK2	angiogenesis	GO:0000187(activation of MAPK activity)|GO:0001525(angiogenesis)|GO:0001664(G-protein-c	0.0188384	0.673721	0.920919	-1.08587	NT-shRNA down vs Parental	0.00981312	0.499871	-2.00051	DDR1-shRNA#5 down vs Parental	8.27474	1.79194	0.649667	1
10008	A_32_P83845	hs|8q21.13	Homo sapiens hairy/enhancer-of-split related with YRPW motif 1 (HEY1), transcript varia	NM_001040708	Hs.234434	ENST00000337919	HEY1	angiogenesis	GO:0000122(negative regulation of transcription from RNA polymerase II promoter)|GO:000	0.016054	0.0323121	1.87652	1.87652	NT-shRNA up vs Parental	0.00609112	2.55853	2.55853	DDR1-shRNA#5 up vs Parental	8.89214	2.86148	0.965398	1
transmembrane receptor protein tyrosine kinase signaling pathway	biological process	5.60132	0.00369298	11.4754	2.90949	0.765645	3.17663	7	54	554	16499	7169
Column #	Probeset ID	Cytoband	Description	RefSeqAccession	UniGeneID	EnsemblID	Gene Symbol	GO Function	GO	p-value(shRNA)	p-value(NT-shRNA vs. Parental)	Ratio(NT-shRNA vs. Parental)	Fold-Change(NT-shRNA vs. Parental)	Fold-Change(NT-shRNA vs. Parental) (Description)	p-value(DDR1-shRNA#5 vs. Parental)	Ratio(DDR1-shRNA#5 vs. Parental)	Fold-Change(DDR1-shRNA#5 vs. Parental)	Fold-Change(DDR1-shRNA#5 vs. Parental) (Description)	F(shRNA)	SS(shRNA)	SS(Error)	F(Error)
6460	A_23_P30547	hs|5q35.1	Homo sapiens lymphocyte cytosolic protein 2 (SH2 domain containing leukocyte protein of	NM_005565	Hs.304475	ENST00000520322	LCP2	transmembrane receptor protein tyrosine kinase signaling pathway	GO:0005737(cytoplasm)|GO:0005829(cytosol)|GO:0006955(immune response)|GO:0007169(transm	0.0131049	0.609317	0.908936	-1.10019	NT-shRNA down vs Parental	0.00664957	0.4871	-2.05297	DDR1-shRNA#5 down vs Parental	9.72457	1.90575	0.587919	1
25382	A_23_P315815	hs|8p12	Homo sapiens neuregulin 1 (NRG1), transcript variant HRG-gamma, mRNA [NM_004495]	NM_004495	Hs.453951	ENST00000522569	NRG1	transmembrane receptor protein tyrosine kinase signaling pathway	GO:0003712(transcription cofactor activity)|GO:0005102(receptor binding)|GO:0005125(cyt	7.47885e-05	0.0636133	1.27854	1.27854	NT-shRNA up vs Parental	3.25702e-05	3.30868	3.30868	DDR1-shRNA#5 up vs Parental	68.2049	4.98736	0.219369	1
24004	A_23_P324304	hs|2p23.2	Homo sapiens anaplastic lymphoma receptor tyrosine kinase (ALK), mRNA [NM_004304]	NM_004304	Hs.654469	ENST00000389048	ALK	transmembrane receptor protein tyrosine kinase signaling pathway	GO:0000166(nucleotide binding)|GO:0000187(activation of MAPK activity)|GO:0004704(NF-ka	0.0180163	0.678161	0.921907	-1.08471	NT-shRNA down vs Parental	0.0094347	0.4962	-2.01532	DDR1-shRNA#5 down vs Parental	8.44368	1.83459	0.651822	1
7539	A_23_P417282	hs|15q26.3	Homo sapiens insulin-like growth factor 1 receptor (IGF1R), mRNA [NM_000875]	NM_000875	Hs.643120	ENST00000268035	IGF1R	transmembrane receptor protein tyrosine kinase signaling pathway	GO:0000166(nucleotide binding)|GO:0004713(protein tyrosine kinase activity)|GO:0004872(	0.0154973	0.0156502	1.9119	1.9119	NT-shRNA up vs Parental	0.00755736	2.15216	2.15216	DDR1-shRNA#5 up vs Parental	9.03287	2.12616	0.706142	1
21054	A_23_P70278	hs|6q22.1	Homo sapiens c-ros oncogene 1 , receptor tyrosine kinase (ROS1), mRNA [NM_002944]	NM_002944	Hs.1041	ENST00000368508	ROS1	transmembrane receptor protein tyrosine kinase signaling pathway	GO:0000166(nucleotide binding)|GO:0002066(columnar/cuboidal epithelial cell development	0.0139815	0.493719	0.876357	-1.14109	NT-shRNA down vs Parental	0.00652715	0.477829	-2.0928	DDR1-shRNA#5 down vs Parental	9.4529	1.93708	0.614756	1
17819	A_23_P93311	hs|6p21.33	Homo sapiens discoidin domain receptor tyrosine kinase 1 (DDR1), transcript variant 2,	NM_013993	Hs.631988	ENST00000418800	DDR1	transmembrane receptor protein tyrosine kinase signaling pathway	GO:0000166(nucleotide binding)|GO:0001558(regulation of cell growth)|GO:0001952(regulat	6.04378e-07	0.139965	1.14157	1.14157	NT-shRNA up vs Parental	5.64835e-07	0.179261	-5.57846	DDR1-shRNA#5 down vs Parental	351.828	13.3198	0.113577	1
8306	A_33_P3264163	hs|6p21.33	Homo sapiens discoidin domain receptor tyrosine kinase 1 (DDR1), transcript variant 5,	NM_001202522	Hs.631988	ENST00000400407	DDR1	transmembrane receptor protein tyrosine kinase signaling pathway	GO:0000166(nucleotide binding)|GO:0001558(regulation of cell growth)|GO:0001952(regulat	0.000129649	0.253591	1.16406	1.16406	NT-shRNA up vs Parental	0.000145994	0.359999	-2.77779	DDR1-shRNA#5 down vs Parental	56.2741	5.08714	0.271198	1
22494	A_33_P3284345	hs|8p12	Homo sapiens neuregulin 1 (NRG1), transcript variant HRG-gamma, mRNA [NM_004495]	NM_004495	Hs.453951	ENST00000522569	NRG1	transmembrane receptor protein tyrosine kinase signaling pathway	GO:0003712(transcription cofactor activity)|GO:0005102(receptor binding)|GO:0005125(cyt	8.31636e-05	0.0234367	1.45445	1.45445	NT-shRNA up vs Parental	3.20421e-05	3.95944	3.95944	DDR1-shRNA#5 up vs Parental	65.7295	6.32103	0.288502	1
2463	A_33_P3322814	hs|15q25.3	Homo sapiens neurotrophic tyrosine kinase, receptor, type 3 (NTRK3), transcript variant	NM_001007156	Hs.410969	ENST00000317501	NTRK3	transmembrane receptor protein tyrosine kinase signaling pathway	GO:0000139(Golgi membrane)|GO:0000166(nucleotide binding)|GO:0001764(neuron migration)|	0.0133001	0.717564	0.934371	-1.07024	NT-shRNA down vs Parental	0.00726329	0.49026	-2.03973	DDR1-shRNA#5 down vs Parental	9.66203	1.93289	0.600151	1
20076	A_33_P3392192	hs|8p12	Homo sapiens MSTP131 (MST131) mRNA, complete cds. [AF176921]		Hs.668810		NRG1	transmembrane receptor protein tyrosine kinase signaling pathway	GO:0003712(transcription cofactor activity)|GO:0005102(receptor binding)|GO:0005125(cyt	0.0242369	0.181935	1.67659	1.67659	NT-shRNA up vs Parental	0.00885333	3.68677	3.68677	DDR1-shRNA#5 up vs Parental	7.36642	5.39145	2.19569	1

## Sheet: BROAD_C2
function	Enrichment Score	Enrichment p-value	% genes in group that are present	shRNA score	NT-shRNA vs. Parental score	DDR1-shRNA#5 vs. Parental score	# genes in list, in group	# genes not in list, in group	# genes in list, not in group	# genes not in list, not in group	GO ID
http://www.broadinstitute.org/gsea/msigdb/cards/VECCHI_GASTRIC_CANCER_EARLY_DN.html	25.2403	1.09211e-11	11.6766	2.07156	0.734765	2.41429	39	295	550	16719	VECCHI_GASTRIC_CANCER_EARLY_DN
http://www.broadinstitute.org/gsea/msigdb/cards/SCHUETZ_BREAST_CANCER_DUCTAL_INVASIVE_UP.html	19.4532	3.5611e-09	10.3245	2.25299	1.11689	2.6103	35	304	554	16710	SCHUETZ_BREAST_CANCER_DUCTAL_INVASIVE_UP
http://www.broadinstitute.org/gsea/msigdb/cards/RIGGI_EWING_SARCOMA_PROGENITOR_UP.html	17.3281	2.98184e-08	9.18114	2.26127	1.20847	2.60707	37	366	552	16648	RIGGI_EWING_SARCOMA_PROGENITOR_UP
http://www.broadinstitute.org/gsea/msigdb/cards/TAVAZOIE_METASTASIS.html	13.8248	9.90749e-07	15.1515	2.18413	1.1669	2.57728	15	84	574	16930	TAVAZOIE_METASTASIS
http://www.broadinstitute.org/gsea/msigdb/cards/SABATES_COLORECTAL_ADENOMA_DN.html	13.2579	1.74642e-06	9.52381	2.00377	0.528671	2.34867	26	247	563	16767	SABATES_COLORECTAL_ADENOMA_DN
http://www.broadinstitute.org/gsea/msigdb/cards/BROWNE_HCMV_INFECTION_1HR_UP.html	12.5662	3.48804e-06	18.6441	1.88471	0.580816	2.19298	11	48	578	16966	BROWNE_HCMV_INFECTION_1HR_UP
http://www.broadinstitute.org/gsea/msigdb/cards/BENPORATH_SUZ12_TARGETS.html	12.3617	4.27938e-06	6.08782	2.16447	0.800357	2.50131	61	941	528	16073	BENPORATH_SUZ12_TARGETS
http://www.broadinstitute.org/gsea/msigdb/cards/ACEVEDO_LIVER_CANCER_WITH_H3K27ME3_UP.html	11.9102	6.72133e-06	9.05797	2.24431	0.762979	2.56301	25	251	564	16763	ACEVEDO_LIVER_CANCER_WITH_H3K27ME3_UP
http://www.broadinstitute.org/gsea/msigdb/cards/TAKEDA_TARGETS_OF_NUP98_HOXA9_FUSION_8D_UP.html	11.3802	1.14197e-05	11.3333	2.32946	1.24841	2.71655	17	133	572	16881	TAKEDA_TARGETS_OF_NUP98_HOXA9_FUSION_8D_UP
http://www.broadinstitute.org/gsea/msigdb/cards/ONDER_CDH1_TARGETS_2_UP.html	11.3206	1.21209e-05	9.2	2.71132	1.52399	3.08705	23	227	566	16787	ONDER_CDH1_TARGETS_2_UP
http://www.broadinstitute.org/gsea/msigdb/cards/BENPORATH_ES_WITH_H3K27ME3.html	10.5869	2.52445e-05	5.71429	2.19041	0.924616	2.53595	62	1023	527	15991	BENPORATH_ES_WITH_H3K27ME3
http://www.broadinstitute.org/gsea/msigdb/cards/TONKS_TARGETS_OF_RUNX1_RUNX1T1_FUSION_HSC_UP.html	10.2484	3.54147e-05	10	2.44421	1.00655	2.79136	18	162	571	16852	TONKS_TARGETS_OF_RUNX1_RUNX1T1_FUSION_HSC_UP
http://www.broadinstitute.org/gsea/msigdb/cards/ACEVEDO_METHYLATED_IN_LIVER_CANCER_DN.html	9.77027	5.71248e-05	5.99755	2.17809	1.02798	2.52221	49	768	540	16246	ACEVEDO_METHYLATED_IN_LIVER_CANCER_DN
http://www.broadinstitute.org/gsea/msigdb/cards/BENPORATH_EED_TARGETS.html	9.56614	7.00611e-05	5.63107	2.22844	0.987429	2.57606	58	972	531	16042	BENPORATH_EED_TARGETS
http://www.broadinstitute.org/gsea/msigdb/cards/RUIZ_TNC_TARGETS_UP.html	8.99309	0.000124265	10.2041	2.44366	1.41184	2.83645	15	132	574	16882	RUIZ_TNC_TARGETS_UP
http://www.broadinstitute.org/gsea/msigdb/cards/TAKEDA_TARGETS_OF_NUP98_HOXA9_FUSION_16D_UP.html	8.6884	0.00016853	9.52381	2.42199	1.14796	2.81018	16	152	573	16862	TAKEDA_TARGETS_OF_NUP98_HOXA9_FUSION_16D_UP
http://www.broadinstitute.org/gsea/msigdb/cards/SENGUPTA_NASOPHARYNGEAL_CARCINOMA_WITH_LMP1_UP.html	8.6599	0.000173401	7.18085	2.0969	0.851625	2.43774	27	349	562	16665	SENGUPTA_NASOPHARYNGEAL_CARCINOMA_WITH_LMP1_UP
http://www.broadinstitute.org/gsea/msigdb/cards/SENESE_HDAC1_TARGETS_DN.html	8.54802	0.000193929	8.26446	2.4501	1.06612	2.77776	20	222	569	16792	SENESE_HDAC1_TARGETS_DN
http://www.broadinstitute.org/gsea/msigdb/cards/CHARAFE_BREAST_CANCER_LUMINAL_VS_MESENCHYMAL_DN.html	8.48079	0.000207415	6.78733	2.3398	1.21536	2.69382	30	412	559	16602	CHARAFE_BREAST_CANCER_LUMINAL_VS_MESENCHYMAL_DN
http://www.broadinstitute.org/gsea/msigdb/cards/SMID_BREAST_CANCER_NORMAL_LIKE_UP.html	8.48079	0.000207415	6.78733	2.26592	1.08111	2.64418	30	412	559	16602	SMID_BREAST_CANCER_NORMAL_LIKE_UP
http://www.broadinstitute.org/gsea/msigdb/cards/AKL_HTLV1_INFECTION_DN.html	8.24058	0.000263732	14.0625	2.53899	1.01477	2.89505	9	55	580	16959	AKL_HTLV1_INFECTION_DN
http://www.broadinstitute.org/gsea/msigdb/cards/LU_AGING_BRAIN_DN.html	8.01473	0.000330558	7.93651	2.61993	1.65512	2.97315	20	232	569	16782	LU_AGING_BRAIN_DN
http://www.broadinstitute.org/gsea/msigdb/cards/RIZKI_TUMOR_INVASIVENESS_3D_UP.html	7.42126	0.000598397	8.51064	2.25908	1.18187	2.57953	16	172	573	16842	RIZKI_TUMOR_INVASIVENESS_3D_UP
http://www.broadinstitute.org/gsea/msigdb/cards/POOLA_INVASIVE_BREAST_CANCER_UP.html	7.18424	0.000758445	7.43494	2.05935	0.827789	2.3585	20	249	569	16765	POOLA_INVASIVE_BREAST_CANCER_UP
http://www.broadinstitute.org/gsea/msigdb/cards/KONDO_PROSTATE_CANCER_WITH_H3K27ME3.html	6.97172	0.000938041	8.16327	2.00814	0.534072	2.32535	16	180	573	16834	KONDO_PROSTATE_CANCER_WITH_H3K27ME3
http://www.broadinstitute.org/gsea/msigdb/cards/RODRIGUES_THYROID_CARCINOMA_ANAPLASTIC_DN.html	6.85062	0.0010588	6.14754	2.39468	1.49754	2.77372	30	458	559	16556	RODRIGUES_THYROID_CARCINOMA_ANAPLASTIC_DN
http://www.broadinstitute.org/gsea/msigdb/cards/GRAHAM_CML_DIVIDING_VS_NORMAL_QUIESCENT_DN.html	6.74111	0.00118133	10.6383	2.15127	0.946172	2.53099	10	84	579	16930	GRAHAM_CML_DIVIDING_VS_NORMAL_QUIESCENT_DN
http://www.broadinstitute.org/gsea/msigdb/cards/TURASHVILI_BREAST_DUCTAL_CARCINOMA_VS_LOBULAR_NORMAL_DN.html	6.66589	0.00127362	12.5	2.36015	1.33186	2.74933	8	56	581	16958	TURASHVILI_BREAST_DUCTAL_CARCINOMA_VS_LOBULAR_NORMAL_DN
http://www.broadinstitute.org/gsea/msigdb/cards/YAUCH_HEDGEHOG_SIGNALING_PARACRINE_UP.html	6.63671	0.00131133	9.30233	2.17667	1.01433	2.56402	12	117	577	16897	YAUCH_HEDGEHOG_SIGNALING_PARACRINE_UP
http://www.broadinstitute.org/gsea/msigdb/cards/GAJATE_RESPONSE_TO_TRABECTEDIN_UP.html	6.41261	0.00164074	13.4615	2.25613	0.703747	2.48336	7	45	582	16969	GAJATE_RESPONSE_TO_TRABECTEDIN_UP
http://www.broadinstitute.org/gsea/msigdb/cards/ZHOU_INFLAMMATORY_RESPONSE_FIMA_UP.html	6.35239	0.00174257	5.95238	2.2613	1.15981	2.6173	30	474	559	16540	ZHOU_INFLAMMATORY_RESPONSE_FIMA_UP
http://www.broadinstitute.org/gsea/msigdb/cards/GOZGIT_ESR1_TARGETS_DN.html	6.34671	0.00175251	5.48523	2.41597	1.33194	2.78441	39	672	550	16342	GOZGIT_ESR1_TARGETS_DN
http://www.broadinstitute.org/gsea/msigdb/cards/SWEET_LUNG_CANCER_KRAS_DN.html	6.34458	0.00175624	6.34518	2.12682	0.974345	2.4828	25	369	564	16645	SWEET_LUNG_CANCER_KRAS_DN
http://www.broadinstitute.org/gsea/msigdb/cards/REACTOME_PEPTIDE_LIGAND_BINDING_RECEPTORS.html	6.28753	0.00185935	8.18713	1.90178	0.5608	2.24812	14	157	575	16857	REACTOME_PEPTIDE_LIGAND_BINDING_RECEPTORS
http://www.broadinstitute.org/gsea/msigdb/cards/VECCHI_GASTRIC_CANCER_ADVANCED_VS_EARLY_UP.html	6.1401	0.0021547	8.3871	2.03718	0.881388	2.3708	13	142	576	16872	VECCHI_GASTRIC_CANCER_ADVANCED_VS_EARLY_UP
http://www.broadinstitute.org/gsea/msigdb/cards/BENPORATH_PRC2_TARGETS.html	6.08011	0.00228793	5.57325	2.20205	0.956044	2.54452	35	593	554	16421	BENPORATH_PRC2_TARGETS
http://www.broadinstitute.org/gsea/msigdb/cards/RIGGI_EWING_SARCOMA_PROGENITOR_DN.html	6.07212	0.00230627	8	2.40148	0.973815	2.75881	14	161	575	16853	RIGGI_EWING_SARCOMA_PROGENITOR_DN
http://www.broadinstitute.org/gsea/msigdb/cards/HELLER_HDAC_TARGETS_SILENCED_BY_METHYLATION_UP.html	5.78092	0.00308587	6.16967	2.28177	1.32376	2.67393	24	365	565	16649	HELLER_HDAC_TARGETS_SILENCED_BY_METHYLATION_UP
http://www.broadinstitute.org/gsea/msigdb/cards/HOOI_ST7_TARGETS_DN.html	5.76894	0.00312308	9.34579	2.34743	1.21402	2.64104	10	97	579	16917	HOOI_ST7_TARGETS_DN
http://www.broadinstitute.org/gsea/msigdb/cards/REACTOME_CLASS_A1_RHODOPSIN_LIKE_RECEPTORS.html	5.7276	0.00325489	6.71378	1.94162	0.468112	2.26973	19	264	570	16750	REACTOME_CLASS_A1_RHODOPSIN_LIKE_RECEPTORS
http://www.broadinstitute.org/gsea/msigdb/cards/SENGUPTA_NASOPHARYNGEAL_CARCINOMA_WITH_LMP1_DN.html	5.70079	0.00334331	7.97546	2.35566	1.54099	2.71639	13	150	576	16864	SENGUPTA_NASOPHARYNGEAL_CARCINOMA_WITH_LMP1_DN
http://www.broadinstitute.org/gsea/msigdb/cards/YAUCH_HEDGEHOG_SIGNALING_PARACRINE_DN.html	5.65245	0.0035089	7.17489	2.1145	0.666256	2.3807	16	207	573	16807	YAUCH_HEDGEHOG_SIGNALING_PARACRINE_DN
http://www.broadinstitute.org/gsea/msigdb/cards/MARTINEZ_RB1_AND_TP53_TARGETS_UP.html	5.63654	0.00356519	5.67108	2.63303	1.41083	2.94982	30	499	559	16515	MARTINEZ_RB1_AND_TP53_TARGETS_UP
http://www.broadinstitute.org/gsea/msigdb/cards/CHIARADONNA_NEOPLASTIC_TRANSFORMATION_CDC25_UP.html	5.56889	0.0038147	9.09091	2.21093	1.1123	2.56901	10	100	579	16914	CHIARADONNA_NEOPLASTIC_TRANSFORMATION_CDC25_UP
http://www.broadinstitute.org/gsea/msigdb/cards/BRUECKNER_TARGETS_OF_MIRLET7A3_UP.html	5.56889	0.0038147	9.09091	2.88282	2.1292	3.28561	10	100	579	16914	BRUECKNER_TARGETS_OF_MIRLET7A3_UP
http://www.broadinstitute.org/gsea/msigdb/cards/NIKOLSKY_MUTATED_AND_AMPLIFIED_IN_BREAST_CANCER.html	5.47017	0.00421051	9.57447	1.98621	1.00831	2.32894	9	85	580	16929	NIKOLSKY_MUTATED_AND_AMPLIFIED_IN_BREAST_CANCER
http://www.broadinstitute.org/gsea/msigdb/cards/MCLACHLAN_DENTAL_CARIES_DN.html	5.43739	0.00435082	7.01754	2.45537	1.2169	2.8285	16	212	573	16802	MCLACHLAN_DENTAL_CARIES_DN
http://www.broadinstitute.org/gsea/msigdb/cards/ZHOU_INFLAMMATORY_RESPONSE_LIVE_UP.html	5.37232	0.00464336	5.81655	2.1053	1.12346	2.46079	26	421	563	16593	ZHOU_INFLAMMATORY_RESPONSE_LIVE_UP
http://www.broadinstitute.org/gsea/msigdb/cards/SENESE_HDAC3_TARGETS_UP.html	5.30992	0.0049423	5.72034	2.28221	1.29331	2.63786	27	445	562	16569	SENESE_HDAC3_TARGETS_UP
http://www.broadinstitute.org/gsea/msigdb/cards/ALCALAY_AML_BY_NPM1_LOCALIZATION_UP.html	5.27859	0.00509963	8.27068	2.30778	1.27571	2.65473	11	122	578	16892	ALCALAY_AML_BY_NPM1_LOCALIZATION_UP
http://www.broadinstitute.org/gsea/msigdb/cards/TAKEDA_TARGETS_OF_NUP98_HOXA9_FUSION_3D_UP.html	5.24629	0.00526704	7.55814	2.09773	0.976326	2.47855	13	159	576	16855	TAKEDA_TARGETS_OF_NUP98_HOXA9_FUSION_3D_UP
http://www.broadinstitute.org/gsea/msigdb/cards/BONCI_TARGETS_OF_MIR15A_AND_MIR16_1.html	5.17602	0.00565043	9.87654	2.56191	0.849047	2.89033	8	73	581	16941	BONCI_TARGETS_OF_MIR15A_AND_MIR16_1
http://www.broadinstitute.org/gsea/msigdb/cards/YAO_TEMPORAL_RESPONSE_TO_PROGESTERONE_CLUSTER_1.html	5.13528	0.00588543	10.7692	2.31694	1.03768	2.5317	7	58	582	16956	YAO_TEMPORAL_RESPONSE_TO_PROGESTERONE_CLUSTER_1
http://www.broadinstitute.org/gsea/msigdb/cards/FOSTER_INFLAMMATORY_RESPONSE_LPS_DN.html	5.13427	0.00589134	6.0274	2.45271	1.53063	2.80455	22	343	567	16671	FOSTER_INFLAMMATORY_RESPONSE_LPS_DN
http://www.broadinstitute.org/gsea/msigdb/cards/BROWNE_HCMV_INFECTION_6HR_DN.html	5.02164	0.00659368	7.64331	2.27527	1.57907	2.65763	12	145	577	16869	BROWNE_HCMV_INFECTION_6HR_DN
http://www.broadinstitute.org/gsea/msigdb/cards/LIN_SILENCED_BY_TUMOR_MICROENVIRONMENT.html	5.00011	0.00673723	8.91089	2.2824	1.60884	2.65044	9	92	580	16922	LIN_SILENCED_BY_TUMOR_MICROENVIRONMENT
http://www.broadinstitute.org/gsea/msigdb/cards/ZHOU_INFLAMMATORY_RESPONSE_LPS_UP.html	4.93622	0.00718168	5.83756	2.10927	1.11894	2.48284	23	371	566	16643	ZHOU_INFLAMMATORY_RESPONSE_LPS_UP
http://www.broadinstitute.org/gsea/msigdb/cards/MCLACHLAN_DENTAL_CARIES_UP.html	4.88904	0.00752865	7	2.27248	1.15805	2.6452	14	186	575	16828	MCLACHLAN_DENTAL_CARIES_UP
http://www.broadinstitute.org/gsea/msigdb/cards/TONKS_TARGETS_OF_RUNX1_RUNX1T1_FUSION_MONOCYTE_DN.html	4.79455	0.00827476	11.3208	2.15482	1.16122	2.48788	6	47	583	16967	TONKS_TARGETS_OF_RUNX1_RUNX1T1_FUSION_MONOCYTE_DN
http://www.broadinstitute.org/gsea/msigdb/cards/TAKEDA_TARGETS_OF_NUP98_HOXA9_FUSION_10D_UP.html	4.74155	0.00872512	7.10383	2.16399	1.28212	2.52916	13	170	576	16844	TAKEDA_TARGETS_OF_NUP98_HOXA9_FUSION_10D_UP
http://www.broadinstitute.org/gsea/msigdb/cards/RICKMAN_HEAD_AND_NECK_CANCER_F.html	4.70469	0.00905276	11.1111	2.1965	0.608293	2.51657	6	48	583	16966	RICKMAN_HEAD_AND_NECK_CANCER_F
http://www.broadinstitute.org/gsea/msigdb/cards/LEE_NEURAL_CREST_STEM_CELL_UP.html	4.69725	0.00912036	7.63889	2.68956	1.62698	3.01204	11	133	578	16881	LEE_NEURAL_CREST_STEM_CELL_UP
http://www.broadinstitute.org/gsea/msigdb/cards/SENESE_HDAC1_AND_HDAC2_TARGETS_UP.html	4.60477	0.010004	6.57895	2.47523	0.928294	2.80499	15	213	574	16801	SENESE_HDAC1_AND_HDAC2_TARGETS_UP
http://www.broadinstitute.org/gsea/msigdb/cards/KIM_MYCN_AMPLIFICATION_TARGETS_UP.html	4.58489	0.0102049	9.72222	1.90833	0.82173	2.30792	7	65	582	16949	KIM_MYCN_AMPLIFICATION_TARGETS_UP
http://www.broadinstitute.org/gsea/msigdb/cards/DACOSTA_UV_RESPONSE_VIA_ERCC3_XPCS_DN.html	4.51246	0.0109714	9.58904	2.45646	1.63349	2.81214	7	66	582	16948	DACOSTA_UV_RESPONSE_VIA_ERCC3_XPCS_DN
http://www.broadinstitute.org/gsea/msigdb/cards/SMID_BREAST_CANCER_LUMINAL_B_DN.html	4.38279	0.0124905	5.26316	2.391	1.34186	2.7489	28	504	561	16510	SMID_BREAST_CANCER_LUMINAL_B_DN
http://www.broadinstitute.org/gsea/msigdb/cards/RASHI_RESPONSE_TO_IONIZING_RADIATION_6.html	4.3718	0.0126285	9.33333	2.39711	1.50041	2.75341	7	68	582	16946	RASHI_RESPONSE_TO_IONIZING_RADIATION_6
http://www.broadinstitute.org/gsea/msigdb/cards/JAATINEN_HEMATOPOIETIC_STEM_CELL_DN.html	4.36895	0.0126645	6.57277	2.04833	0.976853	2.35817	14	199	575	16815	JAATINEN_HEMATOPOIETIC_STEM_CELL_DN
http://www.broadinstitute.org/gsea/msigdb/cards/KEGG_CYTOKINE_CYTOKINE_RECEPTOR_INTERACTION.html	4.33875	0.0130528	6.22568	1.9766	0.696754	2.31129	16	241	573	16773	KEGG_CYTOKINE_CYTOKINE_RECEPTOR_INTERACTION
http://www.broadinstitute.org/gsea/msigdb/cards/ROSS_LEUKEMIA_WITH_MLL_FUSIONS.html	4.30349	0.0135213	9.21053	2.23716	0.990225	2.56248	7	69	582	16945	ROSS_LEUKEMIA_WITH_MLL_FUSIONS
http://www.broadinstitute.org/gsea/msigdb/cards/BILBAN_B_CLL_LPL_UP.html	4.28747	0.0137397	10.1695	2.07463	0.759602	2.43424	6	53	583	16961	BILBAN_B_CLL_LPL_UP
http://www.broadinstitute.org/gsea/msigdb/cards/FRIDMAN_SENESCENCE_UP.html	4.23648	0.0144584	9.09091	2.31128	0.913382	2.68016	7	70	582	16944	FRIDMAN_SENESCENCE_UP
http://www.broadinstitute.org/gsea/msigdb/cards/CAIRO_HEPATOBLASTOMA_DN.html	4.13961	0.0159291	6.08365	2.48559	1.13834	2.84764	16	247	573	16767	CAIRO_HEPATOBLASTOMA_DN
http://www.broadinstitute.org/gsea/msigdb/cards/WANG_HCP_PROSTATE_CANCER.html	4.10621	0.01647	8.86076	2.20684	1.80084	2.5612	7	72	582	16942	WANG_HCP_PROSTATE_CANCER
http://www.broadinstitute.org/gsea/msigdb/cards/ROPERO_HDAC2_TARGETS.html	4.07744	0.0169508	8.16327	1.93778	0.569953	2.24315	8	90	581	16924	ROPERO_HDAC2_TARGETS
http://www.broadinstitute.org/gsea/msigdb/cards/TURASHVILI_BREAST_NORMAL_DUCTAL_VS_LOBULAR_UP.html	4.06009	0.0172475	9.67742	2.2195	1.29336	2.62276	6	56	583	16958	TURASHVILI_BREAST_NORMAL_DUCTAL_VS_LOBULAR_UP
http://www.broadinstitute.org/gsea/msigdb/cards/REACTOME_GPCR_LIGAND_BINDING.html	3.99796	0.0183531	5.49738	1.95906	0.600642	2.29457	21	361	568	16653	REACTOME_GPCR_LIGAND_BINDING
http://www.broadinstitute.org/gsea/msigdb/cards/ONDER_CDH1_SIGNALING_VIA_CTNNB1.html	3.98073	0.018672	8.64198	2.24795	1.31905	2.60926	7	74	582	16940	ONDER_CDH1_SIGNALING_VIA_CTNNB1
http://www.broadinstitute.org/gsea/msigdb/cards/MOHANKUMAR_TLX1_TARGETS_DN.html	3.97019	0.0188699	6.875	2.43473	1.31487	2.80199	11	149	578	16865	MOHANKUMAR_TLX1_TARGETS_DN
http://www.broadinstitute.org/gsea/msigdb/cards/KOYAMA_SEMA3B_TARGETS_UP.html	3.93722	0.0195024	6.22222	2.48704	1.05949	2.79348	14	211	575	16803	KOYAMA_SEMA3B_TARGETS_UP
http://www.broadinstitute.org/gsea/msigdb/cards/MARTINEZ_TP53_TARGETS_UP.html	3.93356	0.0195739	5.11364	2.65968	1.48892	2.97428	27	501	562	16513	MARTINEZ_TP53_TARGETS_UP
http://www.broadinstitute.org/gsea/msigdb/cards/BROWNE_HCMV_INFECTION_16HR_DN.html	3.9197	0.019847	8.53659	2.92075	1.72763	3.33634	7	75	582	16939	BROWNE_HCMV_INFECTION_16HR_DN
http://www.broadinstitute.org/gsea/msigdb/cards/CROONQUIST_NRAS_VS_STROMAL_STIMULATION_DN.html	3.9197	0.019847	8.53659	2.33387	1.25105	2.62946	7	75	582	16939	CROONQUIST_NRAS_VS_STROMAL_STIMULATION_DN
http://www.broadinstitute.org/gsea/msigdb/cards/CAIRO_HEPATOBLASTOMA_CLASSES_DN.html	3.91009	0.0200386	6.37255	2.68073	1.77812	3.02994	13	191	576	16823	CAIRO_HEPATOBLASTOMA_CLASSES_DN
http://www.broadinstitute.org/gsea/msigdb/cards/KEGG_NEUROACTIVE_LIGAND_RECEPTOR_INTERACTION.html	3.88736	0.0204994	5.90406	2.00703	0.65911	2.35439	16	255	573	16759	KEGG_NEUROACTIVE_LIGAND_RECEPTOR_INTERACTION
http://www.broadinstitute.org/gsea/msigdb/cards/RICKMAN_HEAD_AND_NECK_CANCER_C.html	3.86001	0.0210677	7.84314	2.67162	1.63136	2.94979	8	94	581	16920	RICKMAN_HEAD_AND_NECK_CANCER_C
http://www.broadinstitute.org/gsea/msigdb/cards/CADWELL_ATG16L1_TARGETS_UP.html	3.85978	0.0210727	8.43373	1.81439	0.658113	2.14606	7	76	582	16938	CADWELL_ATG16L1_TARGETS_UP
http://www.broadinstitute.org/gsea/msigdb/cards/HOOI_ST7_TARGETS_UP.html	3.85978	0.0210727	8.43373	2.37916	1.70524	2.78038	7	76	582	16938	HOOI_ST7_TARGETS_UP
http://www.broadinstitute.org/gsea/msigdb/cards/SANA_TNF_SIGNALING_DN.html	3.85978	0.0210727	8.43373	3.08369	1.56988	3.39625	7	76	582	16938	SANA_TNF_SIGNALING_DN
http://www.broadinstitute.org/gsea/msigdb/cards/KONDO_EZH2_TARGETS.html	3.85747	0.0211214	7.04225	2.44335	0.851547	2.75292	10	132	579	16882	KONDO_EZH2_TARGETS
http://www.broadinstitute.org/gsea/msigdb/cards/GRAHAM_NORMAL_QUIESCENT_VS_NORMAL_DIVIDING_UP.html	3.84781	0.0213263	9.23077	2.16111	1.06754	2.54141	6	59	583	16955	GRAHAM_NORMAL_QUIESCENT_VS_NORMAL_DIVIDING_UP
http://www.broadinstitute.org/gsea/msigdb/cards/CORRE_MULTIPLE_MYELOMA_UP.html	3.84781	0.0213263	9.23077	1.95979	0.67645	2.28568	6	59	583	16955	CORRE_MULTIPLE_MYELOMA_UP
http://www.broadinstitute.org/gsea/msigdb/cards/HINATA_NFKB_TARGETS_FIBROBLAST_UP.html	3.84781	0.0213263	9.23077	1.80856	0.372349	2.13416	6	59	583	16955	HINATA_NFKB_TARGETS_FIBROBLAST_UP
http://www.broadinstitute.org/gsea/msigdb/cards/IZADPANAH_STEM_CELL_ADIPOSE_VS_BONE_UP.html	3.84504	0.0213855	7.37705	2.76068	1.3934	3.10654	9	113	580	16901	IZADPANAH_STEM_CELL_ADIPOSE_VS_BONE_UP
http://www.broadinstitute.org/gsea/msigdb/cards/HAN_SATB1_TARGETS_DN.html	3.79055	0.0225832	5.625	2.29584	1.2426	2.64086	18	302	571	16712	HAN_SATB1_TARGETS_DN
http://www.broadinstitute.org/gsea/msigdb/cards/KIM_MYC_AMPLIFICATION_TARGETS_DN.html	3.78016	0.022819	9.09091	2.21403	1.29688	2.58787	6	60	583	16954	KIM_MYC_AMPLIFICATION_TARGETS_DN
http://www.broadinstitute.org/gsea/msigdb/cards/DAVICIONI_TARGETS_OF_PAX_FOXO1_FUSIONS_DN.html	3.78016	0.022819	9.09091	2.08683	0.821114	2.43416	6	60	583	16954	DAVICIONI_TARGETS_OF_PAX_FOXO1_FUSIONS_DN
http://www.broadinstitute.org/gsea/msigdb/cards/REACTOME_DOWNSTREAM_EVENTS_IN_GPCR_SIGNALING.html	3.76323	0.0232086	5.23918	2.13499	0.689498	2.4738	23	416	566	16598	REACTOME_DOWNSTREAM_EVENTS_IN_GPCR_SIGNALING
http://www.broadinstitute.org/gsea/msigdb/cards/TURASHVILI_BREAST_DUCTAL_CARCINOMA_VS_DUCTAL_NORMAL_DN.html	3.635	0.026384	6.31579	2.45276	1.21331	2.82165	12	178	577	16836	TURASHVILI_BREAST_DUCTAL_CARCINOMA_VS_DUCTAL_NORMAL_DN
http://www.broadinstitute.org/gsea/msigdb/cards/SMID_BREAST_CANCER_BASAL_DN.html	3.63125	0.026483	4.7976	2.40245	1.47864	2.77481	32	635	557	16379	SMID_BREAST_CANCER_BASAL_DN
http://www.broadinstitute.org/gsea/msigdb/cards/MASSARWEH_TAMOXIFEN_RESISTANCE_DN.html	3.60903	0.0270782	5.95745	2.38467	1.15347	2.71878	14	221	575	16793	MASSARWEH_TAMOXIFEN_RESISTANCE_DN
http://www.broadinstitute.org/gsea/msigdb/cards/BROWNE_HCMV_INFECTION_4HR_UP.html	3.59929	0.027343	9.80392	2.3376	1.2035	2.69765	5	46	584	16968	BROWNE_HCMV_INFECTION_4HR_UP
http://www.broadinstitute.org/gsea/msigdb/cards/ROSS_AML_WITH_CBFB_MYH11_FUSION.html	3.59929	0.027343	9.80392	2.32646	1.19012	2.62769	5	46	584	16968	ROSS_AML_WITH_CBFB_MYH11_FUSION
http://www.broadinstitute.org/gsea/msigdb/cards/MORI_MATURE_B_LYMPHOCYTE_UP.html	3.58582	0.0277138	8.69565	2.48314	1.19795	2.82583	6	63	583	16951	MORI_MATURE_B_LYMPHOCYTE_UP
http://www.broadinstitute.org/gsea/msigdb/cards/KEGG_OLFACTORY_TRANSDUCTION.html	3.58141	0.0278363	5.33333	1.92658	0.478409	2.24191	20	355	569	16659	KEGG_OLFACTORY_TRANSDUCTION
http://www.broadinstitute.org/gsea/msigdb/cards/FULCHER_INFLAMMATORY_RESPONSE_LECTIN_VS_LPS_UP.html	3.58045	0.0278631	4.95413	2.16735	1.42721	2.53031	27	518	562	16496	FULCHER_INFLAMMATORY_RESPONSE_LECTIN_VS_LPS_UP
http://www.broadinstitute.org/gsea/msigdb/cards/RUTELLA_RESPONSE_TO_CSF2RB_AND_IL4_DN.html	3.56729	0.0282324	5.57377	2.56829	1.18047	2.93364	17	288	572	16726	RUTELLA_RESPONSE_TO_CSF2RB_AND_IL4_DN
http://www.broadinstitute.org/gsea/msigdb/cards/KINSEY_TARGETS_OF_EWSR1_FLII_FUSION_DN.html	3.56729	0.0282324	5.57377	2.5804	1.38077	2.96745	17	288	572	16726	KINSEY_TARGETS_OF_EWSR1_FLII_FUSION_DN
http://www.broadinstitute.org/gsea/msigdb/cards/HUTTMANN_B_CLL_POOR_SURVIVAL_UP.html	3.56658	0.0282523	5.79151	2.24146	1.04838	2.63186	15	244	574	16770	HUTTMANN_B_CLL_POOR_SURVIVAL_UP
http://www.broadinstitute.org/gsea/msigdb/cards/TAKEDA_TARGETS_OF_NUP98_HOXA9_FUSION_8D_DN.html	3.52984	0.0293097	6.21762	2.4	0.885372	2.66405	12	181	577	16833	TAKEDA_TARGETS_OF_NUP98_HOXA9_FUSION_8D_DN
http://www.broadinstitute.org/gsea/msigdb/cards/TURASHVILI_BREAST_LOBULAR_CARCINOMA_VS_DUCTAL_NORMAL_DN.html	3.52194	0.0295422	7.86517	1.90356	0.944918	2.24637	7	82	582	16932	TURASHVILI_BREAST_LOBULAR_CARCINOMA_VS_DUCTAL_NORMAL_DN
http://www.broadinstitute.org/gsea/msigdb/cards/MARKEY_RB1_CHRONIC_LOF_DN.html	3.51008	0.0298944	7.33945	2.13716	0.749934	2.32477	8	101	581	16913	MARKEY_RB1_CHRONIC_LOF_DN
http://www.broadinstitute.org/gsea/msigdb/cards/LINDGREN_BLADDER_CANCER_CLUSTER_2B.html	3.48523	0.0306467	5.27704	2.18365	1.18646	2.55472	20	359	569	16655	LINDGREN_BLADDER_CANCER_CLUSTER_2B
http://www.broadinstitute.org/gsea/msigdb/cards/HOSHIDA_LIVER_CANCER_SUBCLASS_S3.html	3.47875	0.0308459	5.72519	2.3002	0.934958	2.6639	15	247	574	16767	HOSHIDA_LIVER_CANCER_SUBCLASS_S3
http://www.broadinstitute.org/gsea/msigdb/cards/GUTIERREZ_CHRONIC_LYMPHOCYTIC_LEUKEMIA_DN.html	3.45287	0.0316547	9.43396	2.23098	1.55242	2.57986	5	48	584	16966	GUTIERREZ_CHRONIC_LYMPHOCYTIC_LEUKEMIA_DN
http://www.broadinstitute.org/gsea/msigdb/cards/EBAUER_TARGETS_OF_PAX3_FOXO1_FUSION_UP.html	3.42765	0.0324631	6.12245	2.27928	1.36509	2.65626	12	184	577	16830	EBAUER_TARGETS_OF_PAX3_FOXO1_FUSION_UP
http://www.broadinstitute.org/gsea/msigdb/cards/ZHU_CMV_ALL_DN.html	3.40352	0.033256	8.33333	1.94789	1.21314	2.32554	6	66	583	16948	ZHU_CMV_ALL_DN
http://www.broadinstitute.org/gsea/msigdb/cards/PICCALUGA_ANGIOIMMUNOBLASTIC_LYMPHOMA_UP.html	3.39424	0.0335662	6.09137	2.16766	1.17577	2.55471	12	185	577	16829	PICCALUGA_ANGIOIMMUNOBLASTIC_LYMPHOMA_UP
http://www.broadinstitute.org/gsea/msigdb/cards/MARTINEZ_RB1_TARGETS_DN.html	3.31681	0.0362683	4.95868	2.55438	1.19501	2.8663	24	460	565	16554	MARTINEZ_RB1_TARGETS_DN
http://www.broadinstitute.org/gsea/msigdb/cards/SMID_BREAST_CANCER_RELAPSE_IN_BONE_UP.html	3.3156	0.0363123	7.52688	2.5021	1.56561	2.87651	7	86	582	16928	SMID_BREAST_CANCER_RELAPSE_IN_BONE_UP
http://www.broadinstitute.org/gsea/msigdb/cards/YAMASHITA_METHYLATED_IN_PROSTATE_CANCER.html	3.31404	0.036369	9.09091	2.33543	1.02967	2.47554	5	50	584	16964	YAMASHITA_METHYLATED_IN_PROSTATE_CANCER
http://www.broadinstitute.org/gsea/msigdb/cards/GRAHAM_CML_QUIESCENT_VS_NORMAL_DIVIDING_UP.html	3.31404	0.036369	9.09091	2.49937	1.78733	2.89538	5	50	584	16964	GRAHAM_CML_QUIESCENT_VS_NORMAL_DIVIDING_UP
http://www.broadinstitute.org/gsea/msigdb/cards/XU_GH1_AUTOCRINE_TARGETS_UP.html	3.28864	0.0373044	6.17978	2.57895	1.82045	2.93525	11	167	578	16847	XU_GH1_AUTOCRINE_TARGETS_UP
http://www.broadinstitute.org/gsea/msigdb/cards/YAMASHITA_LIVER_CANCER_STEM_CELL_DN.html	3.28815	0.0373227	8.10811	2.31923	1.13222	2.66624	6	68	583	16946	YAMASHITA_LIVER_CANCER_STEM_CELL_DN
http://www.broadinstitute.org/gsea/msigdb/cards/RICKMAN_HEAD_AND_NECK_CANCER_A.html	3.26618	0.038152	7.44681	2.17511	0.590913	2.49759	7	87	582	16927	RICKMAN_HEAD_AND_NECK_CANCER_A
http://www.broadinstitute.org/gsea/msigdb/cards/GOLDRATH_IMMUNE_MEMORY.html	3.24729	0.0388794	8.92857	2.10376	1.44	2.55149	5	51	584	16963	GOLDRATH_IMMUNE_MEMORY
http://www.broadinstitute.org/gsea/msigdb/cards/KAN_RESPONSE_TO_ARSENIC_TRIOXIDE.html	3.23777	0.0392514	6.95652	2.38386	1.31891	2.76002	8	107	581	16907	KAN_RESPONSE_TO_ARSENIC_TRIOXIDE
http://www.broadinstitute.org/gsea/msigdb/cards/GRADE_COLON_AND_RECTAL_CANCER_DN.html	3.23221	0.0394701	8	2.74796	1.75855	3.12499	6	69	583	16945	GRADE_COLON_AND_RECTAL_CANCER_DN
http://www.broadinstitute.org/gsea/msigdb/cards/ROSS_AML_WITH_MLL_FUSIONS.html	3.23221	0.0394701	8	2.74653	0.960845	3.1277	6	69	583	16945	ROSS_AML_WITH_MLL_FUSIONS
http://www.broadinstitute.org/gsea/msigdb/cards/RUTELLA_RESPONSE_TO_HGF_DN.html	3.22171	0.0398868	5.77778	2.47574	1.00783	2.84975	13	212	576	16802	RUTELLA_RESPONSE_TO_HGF_DN
http://www.broadinstitute.org/gsea/msigdb/cards/LEE_LIVER_CANCER_E2F1_DN.html	3.18223	0.0414929	8.77193	1.82298	1.03228	2.15397	5	52	584	16962	LEE_LIVER_CANCER_E2F1_DN
http://www.broadinstitute.org/gsea/msigdb/cards/LEE_LIVER_CANCER_MYC_DN.html	3.18223	0.0414929	8.77193	1.78366	0.702644	2.1032	5	52	584	16962	LEE_LIVER_CANCER_MYC_DN
http://www.broadinstitute.org/gsea/msigdb/cards/BROWNE_HCMV_INFECTION_12HR_DN.html	3.16979	0.0420123	7.29167	2.23292	1.57241	2.59902	7	89	582	16925	BROWNE_HCMV_INFECTION_12HR_DN
http://www.broadinstitute.org/gsea/msigdb/cards/LE_EGR2_TARGETS_DN.html	3.16979	0.0420123	7.29167	2.01787	1.18604	2.35548	7	89	582	16925	LE_EGR2_TARGETS_DN
http://www.broadinstitute.org/gsea/msigdb/cards/BROCKE_APOPTOSIS_REVERSED_BY_IL6.html	3.1604	0.0424086	6.52174	1.87733	1.14273	2.21052	9	129	580	16885	BROCKE_APOPTOSIS_REVERSED_BY_IL6
http://www.broadinstitute.org/gsea/msigdb/cards/NAKAYAMA_SOFT_TISSUE_TUMORS_PCA2_DN.html	3.12366	0.0439959	7.79221	2.10649	0.446355	2.41353	6	71	583	16943	NAKAYAMA_SOFT_TISSUE_TUMORS_PCA2_DN
http://www.broadinstitute.org/gsea/msigdb/cards/TOOKER_GEMCITABINE_RESISTANCE_UP.html	3.12366	0.0439959	7.79221	2.74994	1.82323	3.20761	6	71	583	16943	TOOKER_GEMCITABINE_RESISTANCE_UP
http://www.broadinstitute.org/gsea/msigdb/cards/TOOKER_RESPONSE_TO_BEXAROTENE_DN.html	3.12366	0.0439959	7.79221	2.74994	1.82323	3.20761	6	71	583	16943	TOOKER_RESPONSE_TO_BEXAROTENE_DN
http://www.broadinstitute.org/gsea/msigdb/cards/CASTELLANO_NRAS_TARGETS_UP.html	3.1188	0.0442101	8.62069	2.07309	1.22808	2.3	5	53	584	16961	CASTELLANO_NRAS_TARGETS_UP
http://www.broadinstitute.org/gsea/msigdb/cards/GAURNIER_PSMD4_TARGETS.html	3.1188	0.0442101	8.62069	2.5422	1.21968	2.9323	5	53	584	16961	GAURNIER_PSMD4_TARGETS
http://www.broadinstitute.org/gsea/msigdb/cards/LEE_LIVER_CANCER_DENA_UP.html	3.1188	0.0442101	8.62069	1.80326	0.67397	2.12492	5	53	584	16961	LEE_LIVER_CANCER_DENA_UP
http://www.broadinstitute.org/gsea/msigdb/cards/GAL_LEUKEMIC_STEM_CELL_DN.html	3.1044	0.0448513	5.67686	1.98359	0.88497	2.32242	13	216	576	16798	GAL_LEUKEMIC_STEM_CELL_DN
http://www.broadinstitute.org/gsea/msigdb/cards/WALLACE_PROSTATE_CANCER_RACE_UP.html	3.09456	0.0452948	5.43478	2.24723	0.971585	2.60569	15	261	574	16753	WALLACE_PROSTATE_CANCER_RACE_UP
http://www.broadinstitute.org/gsea/msigdb/cards/LIU_PROSTATE_CANCER_DN.html	3.08546	0.045709	4.93274	1.98294	0.903621	2.33747	22	424	567	16590	LIU_PROSTATE_CANCER_DN
http://www.broadinstitute.org/gsea/msigdb/cards/HADDAD_T_LYMPHOCYTE_AND_NK_PROGENITOR_UP.html	3.07099	0.0463754	7.69231	2.2721	1.3346	2.68503	6	72	583	16942	HADDAD_T_LYMPHOCYTE_AND_NK_PROGENITOR_UP
http://www.broadinstitute.org/gsea/msigdb/cards/REACTOME_TOLL_LIKE_RECEPTOR_3_CASCADE.html	3.05694	0.0470314	8.47458	2.38036	1.34977	2.77665	5	54	584	16960	REACTOME_TOLL_LIKE_RECEPTOR_3_CASCADE
http://www.broadinstitute.org/gsea/msigdb/cards/BASAKI_YBX1_TARGETS_DN.html	3.04079	0.0477973	5.14286	2.38986	1.74104	2.79596	18	332	571	16682	BASAKI_YBX1_TARGETS_DN
http://www.broadinstitute.org/gsea/msigdb/cards/HSIAO_LIVER_SPECIFIC_GENES.html	3.01907	0.0488468	5.60345	2.04801	0.706371	2.39922	13	219	576	16795	HSIAO_LIVER_SPECIFIC_GENES
http://www.broadinstitute.org/gsea/msigdb/cards/CHIANG_LIVER_CANCER_SUBCLASS_CTNNB1_DN.html	3.01002	0.0492908	6.33803	2.35099	1.56481	2.75635	9	133	580	16881	CHIANG_LIVER_CANCER_SUBCLASS_CTNNB1_DN

## Sheet: BROAD_C2 DDR1 or TGFBI
1. GO ID	MARTINEZ_TP53_TARGETS_UP			Enrichment Score	3.93356
Probeset ID	RefSeqAccession	Gene Symbol	p-value(NT-shRNA vs. Parental)	Fold-Change(NT-shRNA vs. Parental)	p-value(DDR1-shRNA#5 vs. Parental)	Fold-Change(DDR1-shRNA#5 vs. Parental)
A_23_P107283	NM_002145	HOXB2	0.00568123	1.96039	0.00118693	2.51937
A_23_P146233	NM_000237	LPL	0.643223	-1.09172	0.00787097	-2.02244
A_23_P148609	NM_021796	PLAC1	0.00982317	-1.94696	0.00389944	-2.25702
A_23_P149975	NM_031453	FAM107B	0.000606336	1.75177	0.000189015	2.00166
A_23_P156327	NM_000358	TGFBI	0.0409283	-1.64581	0.000581541	3.55078
A_23_P25246	NM_000706	AVPR1A	0.71384	-1.07514	0.0099671	-2.01181
A_23_P408249	NM_002591	PCK1	0.740751	-1.06423	0.00750618	-2.0344
A_23_P62309	NM_000686	AGTR2	0.350011	-1.20193	0.00440421	-2.23631
A_23_P86653	NM_002727	SRGN	0.366993	-1.12366	0.000242186	-2.52583
A_23_P93311	NM_013993	DDR1	0.139965	1.14157	5.64835e-07	-5.57846
A_24_P246467	NM_001880	ATF2	0.0113844	-1.97304	0.00489033	-2.2683
A_24_P250922	NM_000963	PTGS2	0.000458088	-1.74042	2.73356e-05	-2.498
A_24_P314786	NM_022058	SLC4A10	0.305715	-1.22742	0.00391284	-2.29763
A_24_P317907	NM_001034954	SORBS1	0.00466044	1.60515	0.000590958	2.03545
A_24_P373152	NM_021914	CFL2	0.0224143	1.93015	0.00919532	2.25643
A_24_P382319	NM_001712	CEACAM1	0.144073	1.41607	0.00720801	2.28491
A_24_P48177	NM_006927	ST3GAL2	0.0359567	1.71726	0.00946501	2.12559
A_24_P673786	NM_005028	PIP4K2A	0.001828	-1.5011	6.71997e-05	-2.10965
A_24_P926507	NM_001146037	SLC14A1	0.725433	-1.06858	0.00721966	-2.05156
A_32_P14610	NM_006457	PDLIM5	0.0134772	1.72069	0.00080415	2.64946
A_33_P3215317		PRKACB	0.000533984	1.91643	0.000130851	2.31605
A_33_P3224331	NM_001122665	DDX3Y	0.555915	-1.13234	0.00949539	-2.11237
A_33_P3264163	NM_001202522	DDR1	0.253591	1.16406	0.000145994	-2.77779
A_33_P3288329	NM_001034954	SORBS1	0.0211629	1.67566	0.00113452	2.63557
A_33_P3296205	NM_183422	TSC22D1	0.000667565	1.94857	0.00032521	2.14261
A_33_P3313825		TGFBR2	0.0166407	2.65421	0.00203411	4.66711
A_33_P3336287	NM_001142627	SEC61A2	0.000846212	-1.89125	0.000433056	-2.05896
A_33_P3353525		SERPINB2	0.674057	-1.08399	0.00862361	-2.01311
A_33_P3403867	NM_020182	PMEPA1	0.0502796	1.41953	0.000802514	2.43762
2. GO ID	MARTINEZ_RB1_TARGETS_DN			Enrichment Score	3.31681
Probeset ID	RefSeqAccession	Gene Symbol	p-value(NT-shRNA vs. Parental)	Fold-Change(NT-shRNA vs. Parental)	p-value(DDR1-shRNA#5 vs. Parental)	Fold-Change(DDR1-shRNA#5 vs. Parental)
A_23_P107454	NM_031958	KRTAP3-1	0.15966	1.7794	0.00537538	4.60181
A_23_P121637	NM_003619	PRSS12	0.0754354	1.54601	0.00849713	2.18268
A_23_P147786	NM_014677	RIMS2	0.0264002	2.04058	0.00733177	2.634
A_23_P148609	NM_021796	PLAC1	0.00982317	-1.94696	0.00389944	-2.25702
A_23_P155539	NM_000306	POU1F1	0.692108	-1.08123	0.0099226	-2.00934
A_23_P156327	NM_000358	TGFBI	0.0409283	-1.64581	0.000581541	3.55078
A_23_P217468	NM_002025	AFF2	0.684854	-1.08064	0.00865465	-2.00778
A_23_P328259	NM_033393	FHDC1	0.0104509	3.26612	0.00559789	3.89218
A_23_P377212	NM_138336	MYEOV2	0.690316	-1.08176	0.00990849	-2.00983
A_23_P38584	NM_181537	KRT27	0.0605124	-1.55779	0.00471429	-2.31594
A_23_P52207	NM_012342	BAMBI	0.0055034	1.85843	0.000164767	3.37877
A_23_P62309	NM_000686	AGTR2	0.350011	-1.20193	0.00440421	-2.23631
A_23_P85682	NM_005595	NFIA	0.0225053	-1.27942	7.14297e-05	-2.17847
A_23_P86653	NM_002727	SRGN	0.366993	-1.12366	0.000242186	-2.52583
A_23_P93311	NM_013993	DDR1	0.139965	1.14157	5.64835e-07	-5.57846
A_24_P299474	NM_001122679	ODZ2	0.0260424	-2.59905	0.0038813	-4.39492
A_24_P314786	NM_022058	SLC4A10	0.305715	-1.22742	0.00391284	-2.29763
A_24_P658427	NM_005596	NFIB	0.000785731	1.86437	0.000257833	2.14985
A_24_P673786	NM_005028	PIP4K2A	0.001828	-1.5011	6.71997e-05	-2.10965
A_24_P926507	NM_001146037	SLC14A1	0.725433	-1.06858	0.00721966	-2.05156
A_33_P3224331	NM_001122665	DDX3Y	0.555915	-1.13234	0.00949539	-2.11237
A_33_P3239569		RPS21	0.0162404	-1.6912	0.00419205	-2.03717
A_33_P3264163	NM_001202522	DDR1	0.253591	1.16406	0.000145994	-2.77779
A_33_P3296205	NM_183422	TSC22D1	0.000667565	1.94857	0.00032521	2.14261
A_33_P3319625	NM_001134673	NFIA	0.66892	-1.058	0.00127563	-2.04092
A_33_P3382399	NM_031958	KRTAP3-1	0.216083	1.68327	0.00916469	4.15521
A_33_P3403867	NM_020182	PMEPA1	0.0502796	1.41953	0.000802514	2.43762
3. GO ID	MARTINEZ_RB1_AND_TP53_TARGETS_UP			Enrichment Score	5.63654
Probeset ID	RefSeqAccession	Gene Symbol	p-value(NT-shRNA vs. Parental)	Fold-Change(NT-shRNA vs. Parental)	p-value(DDR1-shRNA#5 vs. Parental)	Fold-Change(DDR1-shRNA#5 vs. Parental)
A_23_P107283	NM_002145	HOXB2	0.00568123	1.96039	0.00118693	2.51937
A_23_P146233	NM_000237	LPL	0.643223	-1.09172	0.00787097	-2.02244
A_23_P148609	NM_021796	PLAC1	0.00982317	-1.94696	0.00389944	-2.25702
A_23_P149975	NM_031453	FAM107B	0.000606336	1.75177	0.000189015	2.00166
A_23_P156327	NM_000358	TGFBI	0.0409283	-1.64581	0.000581541	3.55078
A_23_P25246	NM_000706	AVPR1A	0.71384	-1.07514	0.0099671	-2.01181
A_23_P329798	NM_005454	CER1	0.653997	-1.09141	0.00903584	-2.02152
A_23_P408249	NM_002591	PCK1	0.740751	-1.06423	0.00750618	-2.0344
A_23_P62309	NM_000686	AGTR2	0.350011	-1.20193	0.00440421	-2.23631
A_23_P86653	NM_002727	SRGN	0.366993	-1.12366	0.000242186	-2.52583
A_23_P8820	NM_001442	FABP4	0.665482	-1.09029	0.00996162	-2.02546
A_23_P93311	NM_013993	DDR1	0.139965	1.14157	5.64835e-07	-5.57846
A_24_P246467	NM_001880	ATF2	0.0113844	-1.97304	0.00489033	-2.2683
A_24_P250922	NM_000963	PTGS2	0.000458088	-1.74042	2.73356e-05	-2.498
A_24_P314786	NM_022058	SLC4A10	0.305715	-1.22742	0.00391284	-2.29763
A_24_P317907	NM_001034954	SORBS1	0.00466044	1.60515	0.000590958	2.03545
A_24_P373152	NM_021914	CFL2	0.0224143	1.93015	0.00919532	2.25643
A_24_P382319	NM_001712	CEACAM1	0.144073	1.41607	0.00720801	2.28491
A_24_P48177	NM_006927	ST3GAL2	0.0359567	1.71726	0.00946501	2.12559
A_24_P673786	NM_005028	PIP4K2A	0.001828	-1.5011	6.71997e-05	-2.10965
A_24_P926507	NM_001146037	SLC14A1	0.725433	-1.06858	0.00721966	-2.05156
A_32_P14610	NM_006457	PDLIM5	0.0134772	1.72069	0.00080415	2.64946
A_33_P3215317		PRKACB	0.000533984	1.91643	0.000130851	2.31605
A_33_P3224331	NM_001122665	DDX3Y	0.555915	-1.13234	0.00949539	-2.11237
A_33_P3264163	NM_001202522	DDR1	0.253591	1.16406	0.000145994	-2.77779
A_33_P3286492		HNF4G	0.0247466	-1.28169	8.04227e-05	-2.19679
A_33_P3288329	NM_001034954	SORBS1	0.0211629	1.67566	0.00113452	2.63557
A_33_P3296205	NM_183422	TSC22D1	0.000667565	1.94857	0.00032521	2.14261
A_33_P3313825		TGFBR2	0.0166407	2.65421	0.00203411	4.66711
A_33_P3336287	NM_001142627	SEC61A2	0.000846212	-1.89125	0.000433056	-2.05896
A_33_P3353525		SERPINB2	0.674057	-1.08399	0.00862361	-2.01311
A_33_P3403867	NM_020182	PMEPA1	0.0502796	1.41953	0.000802514	2.43762
4. GO ID	SCHUETZ_BREAST_CANCER_DUCTAL_INVASIVE_UP			Enrichment Score	19.4532
Probeset ID	RefSeqAccession	Gene Symbol	p-value(NT-shRNA vs. Parental)	Fold-Change(NT-shRNA vs. Parental)	p-value(DDR1-shRNA#5 vs. Parental)	Fold-Change(DDR1-shRNA#5 vs. Parental)
A_33_P3313825		TGFBR2	0.0166407	2.65421	0.00203411	4.66711
A_33_P3391290	NM_001142483	C5orf13	0.0138455	2.32594	0.00111631	4.19051
A_33_P3418125	NM_006851	GLIPR1	0.0555007	2.16255	0.00800842	3.55447
A_23_P156327	NM_000358	TGFBI	0.0409283	-1.64581	0.000581541	3.55078
A_33_P3240507	NM_138444	KCTD12	0.0915613	1.6065	0.00306307	3.09302
A_33_P3221203	NM_002427	MMP13	0.0489192	-1.83923	0.00428605	3.01391
A_23_P104464	NM_000698	ALOX5	0.60155	1.14813	0.00485673	2.97126
A_23_P126836	NM_003326	TNFSF4	0.0626097	1.741	0.00640543	2.70328
A_32_P156851	NM_005822	RCAN2	0.03388	1.8336	0.00452767	2.65535
A_33_P3240512	NM_138444	KCTD12	0.055848	1.6728	0.00428659	2.63744
A_32_P83845	NM_001040708	HEY1	0.0323121	1.87652	0.00609112	2.55853
A_33_P3403867	NM_020182	PMEPA1	0.0502796	1.41953	0.000802514	2.43762
A_23_P94501	NM_000700	ANXA1	0.0693428	1.57857	0.00555072	2.39385
A_33_P3293446	NM_020848	KIAA1462	0.0554037	1.49183	0.00292715	2.25627
A_23_P371266	NM_015569	DNM3	0.00666402	1.57243	0.000394747	2.20537
A_33_P3379916	NM_014905	GLS	0.00757687	1.70265	0.00190911	2.03182
A_23_P12392	NM_080923	PTPRC	0.753334	-1.06111	0.0083079	-2.00768
A_33_P3253877		TACC1	0.710518	-1.07598	0.00995334	-2.01018
A_23_P301414	NM_004449	ERG	0.690488	-1.08191	0.00992483	-2.01266
A_23_P163087	NM_007361	NID2	0.664696	-1.08984	0.0098588	-2.0185
A_23_P350512	NM_021641	ADAM12	0.702785	-1.07283	0.00694	-2.02665
A_23_P106405	NM_002487	NDN	0.508201	-1.12059	0.00463558	-2.03418
A_23_P353035	NM_001553	IGFBP7	0.711331	-1.07052	0.00668132	-2.03841
A_23_P30547	NM_005565	LCP2	0.609317	-1.10019	0.00664957	-2.05297
A_33_P3424217	NM_001243962	HLA-DQB1	0.0204889	-1.40917	0.000586268	-2.06199
A_23_P320739	NM_002397	MEF2C	0.0167731	-1.26516	4.79473e-05	-2.0973
A_23_P19510	NM_001198858	HLA-DQB2	0.0051731	-1.44723	0.000122927	-2.12799
A_23_P8108	NM_001243962	HLA-DQB1	0.00530195	-1.44786	0.000126908	-2.12916
A_23_P19673	NM_005627	SGK1	0.00849542	-1.91015	0.00348244	-2.18884
A_23_P136683	NM_001243961	HLA-DQB1	0.0125876	-1.50644	0.000468718	-2.2272
A_33_P3302662		TLE4	0.287248	-1.24866	0.00456079	-2.30972
A_23_P1691	NM_002421	MMP1	0.0952851	-1.46845	0.00483342	-2.32691
A_33_P3367692	NM_001014975	CFH	0.256597	-1.29503	0.00579022	-2.36968
A_23_P432947	NM_013372	GREM1	0.253816	-1.32311	0.00732186	-2.4158
A_23_P86653	NM_002727	SRGN	0.366993	-1.12366	0.000242186	-2.52583
A_33_P3280385	NM_057165	COL6A3	0.169142	-1.48494	0.00683828	-2.77585
A_33_P3391603	NM_001105209	LAMA4	0.0641443	-2.03547	0.00892278	-3.30014
A_33_P3308749	NM_001105207	LAMA4	0.0123697	-2.11706	0.00125428	-3.36102
A_33_P3308744	NM_001105206	LAMA4	0.0495745	-2.23299	0.00655966	-3.79429
A_24_P400324	NM_015204	THSD7A	0.240204	-1.33312	0.000820257	-3.91528
5. GO ID	TONKS_TARGETS_OF_RUNX1_RUNX1T1_FUSION_HSC_UP			Enrichment Score	10.2484
Probeset ID	RefSeqAccession	Gene Symbol	p-value(NT-shRNA vs. Parental)	Fold-Change(NT-shRNA vs. Parental)	p-value(DDR1-shRNA#5 vs. Parental)	Fold-Change(DDR1-shRNA#5 vs. Parental)
A_23_P126836	NM_003326	TNFSF4	0.0626097	1.741	0.00640543	2.70328
A_23_P128728	NM_001172	ARG2	0.00302426	-1.87925	0.000778144	-2.27658
A_23_P139704	NM_001946	DUSP6	0.0139918	1.49059	0.000737568	2.08532
A_23_P301414	NM_004449	ERG	0.690488	-1.08191	0.00992483	-2.01266
A_23_P314191	NM_015336	ZDHHC17	0.376776	-1.11854	0.000838589	-2.06122
A_23_P404481	NM_001400	S1PR1	0.858534	1.04091	0.00775678	2.3298
A_23_P500093	NM_002927	RGS13	0.733465	-1.06558	0.00751209	-2.02135
A_23_P52207	NM_012342	BAMBI	0.0055034	1.85843	0.000164767	3.37877
A_23_P93311	NM_013993	DDR1	0.139965	1.14157	5.64835e-07	-5.57846
A_24_P382319	NM_001712	CEACAM1	0.144073	1.41607	0.00720801	2.28491
A_24_P400324	NM_015204	THSD7A	0.240204	-1.33312	0.000820257	-3.91528
A_24_P76995	NM_015336	ZDHHC17	0.120382	-1.40089	0.00932011	-2.01752
A_32_P14610	NM_006457	PDLIM5	0.0134772	1.72069	0.00080415	2.64946
A_33_P3232945	NM_005242	F2RL1	0.0192732	-1.555	0.00181925	-2.09285
A_33_P3242623	NM_014331	SLC7A11	0.10184	1.44298	0.00752577	2.11863
A_33_P3264163	NM_001202522	DDR1	0.253591	1.16406	0.000145994	-2.77779
A_33_P3313825		TGFBR2	0.0166407	2.65421	0.00203411	4.66711
A_33_P3316562	NM_182398	RPS6KA5	0.0983423	-2.16156	0.00795211	-4.65945
A_33_P3322814	NM_001007156	NTRK3	0.717564	-1.07024	0.00726329	-2.03973
A_33_P3353525		SERPINB2	0.674057	-1.08399	0.00862361	-2.01311
6. GO ID	CHARAFE_BREAST_CANCER_LUMINAL_VS_MESENCHYMAL_DN			Enrichment Score	8.48079
Probeset ID	RefSeqAccession	Gene Symbol	p-value(NT-shRNA vs. Parental)	Fold-Change(NT-shRNA vs. Parental)	p-value(DDR1-shRNA#5 vs. Parental)	Fold-Change(DDR1-shRNA#5 vs. Parental)
A_23_P10206	NM_005328	HAS2	0.609921	-1.06279	7.13283e-06	5.08134
A_23_P14157	NM_198968	DZIP1	0.331448	-1.21157	0.00453188	-2.22712
A_23_P156327	NM_000358	TGFBI	0.0409283	-1.64581	0.000581541	3.55078
A_23_P163087	NM_007361	NID2	0.664696	-1.08984	0.0098588	-2.0185
A_23_P19673	NM_005627	SGK1	0.00849542	-1.91015	0.00348244	-2.18884
A_23_P335452	NM_153367	ZCCHC24	0.000889343	1.9357	8.12826e-05	2.7765
A_23_P353035	NM_001553	IGFBP7	0.711331	-1.07052	0.00668132	-2.03841
A_23_P384023	NM_001042413	GLIS3	0.0546281	1.37659	0.000483395	2.50081
A_23_P86653	NM_002727	SRGN	0.366993	-1.12366	0.000242186	-2.52583
A_23_P94501	NM_000700	ANXA1	0.0693428	1.57857	0.00555072	2.39385
A_24_P185854	NM_004010	DMD	0.746443	-1.06285	0.00827695	-2.0067
A_24_P250922	NM_000963	PTGS2	0.000458088	-1.74042	2.73356e-05	-2.498
A_24_P373152	NM_021914	CFL2	0.0224143	1.93015	0.00919532	2.25643
A_24_P51080	NR_021490	FLJ42709	0.0119653	1.6143	0.000873971	2.27737
A_32_P133916	NM_017637	BNC2	0.332729	-1.21345	0.00457917	-2.24281
A_32_P205110	NM_001453	FOXC1	0.000775403	1.7833	0.000134795	2.21822
A_32_P60065	NM_004101	F2RL2	0.0549097	-1.76528	0.00316864	-3.10934
A_33_P3230528		MPRIP	0.0123936	-2.84333	0.00472431	-3.64723
A_33_P3240507	NM_138444	KCTD12	0.0915613	1.6065	0.00306307	3.09302
A_33_P3240512	NM_138444	KCTD12	0.055848	1.6728	0.00428659	2.63744
A_33_P3252281	NM_004100	EYA4	0.687155	-1.08256	0.00969093	-2.01494
A_33_P3267665	NM_016353	ZDHHC2	0.0491252	1.41622	0.00138306	2.20773
A_33_P3280385	NM_057165	COL6A3	0.169142	-1.48494	0.00683828	-2.77585
A_33_P3296582	NM_024590	ARSJ	0.263401	1.36784	0.00933442	2.60135
A_33_P3307247		AK5	0.0446943	-2.0614	0.00352976	-3.77212
A_33_P3310552		FMNL2	0.0275051	-1.74483	0.00677607	-2.17586
A_33_P3313825		TGFBR2	0.0166407	2.65421	0.00203411	4.66711
A_33_P3350621	NM_001111101	CNRIP1	0.678606	-1.08542	0.00983001	-2.01555
A_33_P3379916	NM_014905	GLS	0.00757687	1.70265	0.00190911	2.03182
A_33_P3407013		IL6	0.709478	-1.07637	0.00986423	-2.01457
A_33_P3418125	NM_006851	GLIPR1	0.0555007	2.16255	0.00800842	3.55447
7. GO ID	LU_AGING_BRAIN_DN			Enrichment Score	8.01473
Probeset ID	RefSeqAccession	Gene Symbol	p-value(NT-shRNA vs. Parental)	Fold-Change(NT-shRNA vs. Parental)	p-value(DDR1-shRNA#5 vs. Parental)	Fold-Change(DDR1-shRNA#5 vs. Parental)
A_23_P109636	NM_015541	LRIG1	0.0234212	1.53852	0.000433712	2.70329
A_23_P134125	NM_005923	MAP3K5	0.00277091	1.73979	0.000674114	2.07263
A_23_P153964	NM_002193	INHBB	0.0261257	1.78486	0.00681088	2.21958
A_23_P209625	NM_000104	CYP1B1	0.0281783	2.01461	0.00778774	2.59824
A_23_P212830	NM_000142	FGFR3	0.0302306	1.81059	0.00977107	2.18962
A_23_P215060	NM_001018111	PODXL	0.000377305	1.87937	0.000161653	2.08696
A_23_P335452	NM_153367	ZCCHC24	0.000889343	1.9357	8.12826e-05	2.7765
A_23_P404481	NM_001400	S1PR1	0.858534	1.04091	0.00775678	2.3298
A_23_P500501	NM_000142	FGFR3	0.0174887	1.66938	0.00279585	2.15557
A_23_P52207	NM_012342	BAMBI	0.0055034	1.85843	0.000164767	3.37877
A_23_P54488	NM_015162	ACSBG1	0.0263462	1.63892	0.00506263	2.06759
A_23_P8328	NM_001526	HCRTR2	0.725141	-1.06777	0.00703991	-2.04119
A_23_P93311	NM_013993	DDR1	0.139965	1.14157	5.64835e-07	-5.57846
A_24_P398147	NM_006393	NEBL	0.0011562	1.71354	0.000178186	2.14124
A_24_P673786	NM_005028	PIP4K2A	0.001828	-1.5011	6.71997e-05	-2.10965
A_24_P926507	NM_001146037	SLC14A1	0.725433	-1.06858	0.00721966	-2.05156
A_32_P14610	NM_006457	PDLIM5	0.0134772	1.72069	0.00080415	2.64946
A_33_P3239569		RPS21	0.0162404	-1.6912	0.00419205	-2.03717
A_33_P3244013	NM_006393	NEBL	0.0634744	1.4148	0.00351944	2.03285
A_33_P3264163	NM_001202522	DDR1	0.253591	1.16406	0.000145994	-2.77779
A_33_P3280521	NM_021647	MFAP3L	0.013505	2.27539	0.00962419	2.43327
A_33_P3302662		TLE4	0.287248	-1.24866	0.00456079	-2.30972
A_33_P3313825		TGFBR2	0.0166407	2.65421	0.00203411	4.66711
A_33_P3377130	NM_005923	MAP3K5	0.00506923	1.83417	0.00230253	2.04133
8. GO ID	GAJATE_RESPONSE_TO_TRABECTEDIN_UP			Enrichment Score	6.41261
Probeset ID	RefSeqAccession	Gene Symbol	p-value(NT-shRNA vs. Parental)	Fold-Change(NT-shRNA vs. Parental)	p-value(DDR1-shRNA#5 vs. Parental)	Fold-Change(DDR1-shRNA#5 vs. Parental)
A_23_P156327	NM_000358	TGFBI	0.0409283	-1.64581	0.000581541	3.55078
A_23_P163087	NM_007361	NID2	0.664696	-1.08984	0.0098588	-2.0185
A_23_P353035	NM_001553	IGFBP7	0.711331	-1.07052	0.00668132	-2.03841
A_23_P819	NM_005101	ISG15	0.0339201	-1.69535	0.00814015	-2.11545
A_23_P86653	NM_002727	SRGN	0.366993	-1.12366	0.000242186	-2.52583
A_23_P94501	NM_000700	ANXA1	0.0693428	1.57857	0.00555072	2.39385
A_33_P3407013		IL6	0.709478	-1.07637	0.00986423	-2.01457
9. GO ID	GOZGIT_ESR1_TARGETS_DN			Enrichment Score	6.34671
Probeset ID	RefSeqAccession	Gene Symbol	p-value(NT-shRNA vs. Parental)	Fold-Change(NT-shRNA vs. Parental)	p-value(DDR1-shRNA#5 vs. Parental)	Fold-Change(DDR1-shRNA#5 vs. Parental)
A_23_P102058	NM_002381	MATN3	0.717772	-1.06906	0.00696949	-2.03035
A_23_P110571	NM_001164664	MAST4	0.0306882	2.84475	0.00912795	4.08509
A_23_P128728	NM_001172	ARG2	0.00302426	-1.87925	0.000778144	-2.27658
A_23_P133236	NM_018934	PCDHB14	0.0178069	1.89978	0.00505153	2.35039
A_23_P136683	NM_001243961	HLA-DQB1	0.0125876	-1.50644	0.000468718	-2.2272
A_23_P156327	NM_000358	TGFBI	0.0409283	-1.64581	0.000581541	3.55078
A_23_P19556	NM_006581	FUT9	0.692835	-1.08099	0.00983155	-2.01185
A_23_P19673	NM_005627	SGK1	0.00849542	-1.91015	0.00348244	-2.18884
A_23_P209625	NM_000104	CYP1B1	0.0281783	2.01461	0.00778774	2.59824
A_23_P369994	NM_004734	DCLK1	0.0599845	3.6027	0.000345519	56.023
A_23_P371266	NM_015569	DNM3	0.00666402	1.57243	0.000394747	2.20537
A_23_P391778	NM_012090	MACF1	0.389708	1.16874	0.00515581	2.05732
A_23_P41114	NM_005213	CSTA	0.0436679	-2.11486	0.00396629	-3.79147
A_23_P417282	NM_000875	IGF1R	0.0156502	1.9119	0.00755736	2.15216
A_23_P419696	NM_144586	LYPD1	0.698715	-1.07644	0.00864326	-2.00354
A_23_P422831	NM_004816	FAM189A2	0.0311995	1.52807	0.000223326	3.29242
A_23_P435601	NM_175052	ST8SIA4	0.755394	-1.06073	0.00852214	-2.00337
A_23_P500381	NM_019859	HTR7	0.414034	-1.13036	0.000861742	-2.35403
A_23_P52207	NM_012342	BAMBI	0.0055034	1.85843	0.000164767	3.37877
A_23_P71598	NM_003829	MPDZ	0.0417016	-1.62466	0.00251145	-2.54866
A_23_P7397	NM_018930	PCDHB10	0.0128642	2.04312	0.00171588	2.99356
A_23_P8108	NM_001243962	HLA-DQB1	0.00530195	-1.44786	0.000126908	-2.12916
A_24_P287974	NM_017949	CUEDC1	0.00876195	1.4773	0.000467403	2.01812
A_24_P382319	NM_001712	CEACAM1	0.144073	1.41607	0.00720801	2.28491
A_24_P398147	NM_006393	NEBL	0.0011562	1.71354	0.000178186	2.14124
A_24_P63380	NM_001203	BMPR1B	0.6905	-1.0817	0.00992775	-2.00924
A_32_P101031	NM_144586	LYPD1	0.279196	1.78368	0.00474696	8.3595
A_32_P14610	NM_006457	PDLIM5	0.0134772	1.72069	0.00080415	2.64946
A_32_P225355	NM_182485	CPEB2	0.322098	1.18541	0.00414662	2.02977
A_32_P43717	NM_004816	FAM189A2	0.0798669	1.1118	3.47316e-06	2.26429
A_32_P524014	NM_007124	UTRN	0.00166175	-1.94866	0.00105836	-2.07106
A_32_P73796	NM_014906	PPM1E	0.056977	-2.24427	0.00619122	-4.12825
A_33_P3214310	NM_001012505	FOXP1	0.000342571	-1.8383	0.000124259	-2.07723
A_33_P3244013	NM_006393	NEBL	0.0634744	1.4148	0.00351944	2.03285
A_33_P3291484	NM_005668	ST8SIA4	0.687164	-1.08242	0.0099489	-2.00423
A_33_P3350753	NM_014695	CCDC144A	0.395154	-1.17076	0.00570649	-2.05972
A_33_P3350967		LOC728342	0.62778	-1.09476	0.00412167	-2.21885
A_33_P3361746	NM_014112	TRPS1	0.384963	-1.18853	0.005572	-2.17625
A_33_P3367984	NM_173076	ABCA12	0.0186338	2.67923	0.00840309	3.28063
A_33_P3380361	NR_002769	PCGEM1	0.307406	-1.21685	0.00336357	-2.28235
A_33_P3390868	NM_133477	SYNPO2	0.340185	-1.22479	0.000436628	-3.906
A_33_P3391290	NM_001142483	C5orf13	0.0138455	2.32594	0.00111631	4.19051
A_33_P3403867	NM_020182	PMEPA1	0.0502796	1.41953	0.000802514	2.43762
A_33_P3414157	NM_024101	MLPH	0.00500774	1.97647	0.00123947	2.4665
A_33_P3420466	NM_002381	MATN3	0.0254587	-1.6514	0.00171767	-2.48698
A_33_P3424217	NM_001243962	HLA-DQB1	0.0204889	-1.40917	0.000586268	-2.06199
10. GO ID	YAO_TEMPORAL_RESPONSE_TO_PROGESTERONE_CLUSTER_1			Enrichment Score	5.13528
Probeset ID	RefSeqAccession	Gene Symbol	p-value(NT-shRNA vs. Parental)	Fold-Change(NT-shRNA vs. Parental)	p-value(DDR1-shRNA#5 vs. Parental)	Fold-Change(DDR1-shRNA#5 vs. Parental)
A_23_P156327	NM_000358	TGFBI	0.0409283	-1.64581	0.000581541	3.55078
A_23_P256948	NM_005098	MSC	0.715292	-1.06962	0.00680191	-2.03597
A_23_P417282	NM_000875	IGF1R	0.0156502	1.9119	0.00755736	2.15216
A_23_P54144	NM_001202	BMP4	0.0185119	1.74336	0.000717569	3.0068
A_24_P268676	NM_003670	BHLHE40	0.0142256	-2.49981	0.0073822	-2.89949
A_33_P3252394	NM_006705	GADD45G	0.658253	1.06613	0.00122344	2.20189
A_33_P3390172	NM_001145271	ADAMDEC1	0.685936	-1.08279	0.00979168	-2.00941
11. GO ID	LEE_NEURAL_CREST_STEM_CELL_UP			Enrichment Score	4.69725
Probeset ID	RefSeqAccession	Gene Symbol	p-value(NT-shRNA vs. Parental)	Fold-Change(NT-shRNA vs. Parental)	p-value(DDR1-shRNA#5 vs. Parental)	Fold-Change(DDR1-shRNA#5 vs. Parental)
A_23_P107283	NM_002145	HOXB2	0.00568123	1.96039	0.00118693	2.51937
A_23_P146274	NM_007029	STMN2	0.00939791	1.84947	0.000949769	2.67538
A_23_P156327	NM_000358	TGFBI	0.0409283	-1.64581	0.000581541	3.55078
A_23_P167159	NM_007281	SCRG1	0.722763	-1.0688	0.00704126	-2.04908
A_23_P215060	NM_001018111	PODXL	0.000377305	1.87937	0.000161653	2.08696
A_23_P320739	NM_002397	MEF2C	0.0167731	-1.26516	4.79473e-05	-2.0973
A_23_P335452	NM_153367	ZCCHC24	0.000889343	1.9357	8.12826e-05	2.7765
A_23_P353035	NM_001553	IGFBP7	0.711331	-1.07052	0.00668132	-2.03841
A_23_P94501	NM_000700	ANXA1	0.0693428	1.57857	0.00555072	2.39385
A_23_P95453	NM_004801	NRXN1	0.692377	-1.08114	0.00991609	-2.00941
A_24_P317907	NM_001034954	SORBS1	0.00466044	1.60515	0.000590958	2.03545
A_33_P3288329	NM_001034954	SORBS1	0.0211629	1.67566	0.00113452	2.63557
12. GO ID	JAATINEN_HEMATOPOIETIC_STEM_CELL_DN			Enrichment Score	4.36895
Probeset ID	RefSeqAccession	Gene Symbol	p-value(NT-shRNA vs. Parental)	Fold-Change(NT-shRNA vs. Parental)	p-value(DDR1-shRNA#5 vs. Parental)	Fold-Change(DDR1-shRNA#5 vs. Parental)
A_23_P103361	NM_005356	LCK	0.00463252	1.73386	0.000581567	2.28869
A_23_P14165	NM_005292	GPR18	0.631841	-1.09451	0.00571319	-2.11886
A_23_P156327	NM_000358	TGFBI	0.0409283	-1.64581	0.000581541	3.55078
A_23_P19673	NM_005627	SGK1	0.00849542	-1.91015	0.00348244	-2.18884
A_23_P209625	NM_000104	CYP1B1	0.0281783	2.01461	0.00778774	2.59824
A_23_P258483	NM_024669	ANKRD55	0.703695	-1.07783	0.00996041	-2.00768
A_23_P307570	NR_003087	ABCC13	0.747974	-1.06529	0.00984342	-2.01246
A_23_P41114	NM_005213	CSTA	0.0436679	-2.11486	0.00396629	-3.79147
A_23_P70843	NM_199186	BPGM	0.0165551	-1.75729	0.00633301	-2.0189
A_24_P20630	NM_016269	LEF1	0.418979	-1.16594	0.00489668	-2.15396
A_24_P926507	NM_001146037	SLC14A1	0.725433	-1.06858	0.00721966	-2.05156
A_33_P3240507	NM_138444	KCTD12	0.0915613	1.6065	0.00306307	3.09302
A_33_P3240512	NM_138444	KCTD12	0.055848	1.6728	0.00428659	2.63744
A_33_P3298990	NM_014207	CD5	0.194577	-1.43336	0.00820949	-2.60058
A_33_P3353525		SERPINB2	0.674057	-1.08399	0.00862361	-2.01311
13. GO ID	KOYAMA_SEMA3B_TARGETS_UP			Enrichment Score	3.93722
Probeset ID	RefSeqAccession	Gene Symbol	p-value(NT-shRNA vs. Parental)	Fold-Change(NT-shRNA vs. Parental)	p-value(DDR1-shRNA#5 vs. Parental)	Fold-Change(DDR1-shRNA#5 vs. Parental)
A_23_P141035	NM_005769	CHST4	0.0446438	2.10203	0.00886421	3.06021
A_23_P156327	NM_000358	TGFBI	0.0409283	-1.64581	0.000581541	3.55078
A_23_P163227	NM_001015001	CKMT1A	0.289378	-1.16806	0.000310098	-2.6936
A_23_P163235	NM_001015001	CKMT1A	0.412217	-1.15659	0.000862446	-2.75134
A_23_P251075	NM_005491	MAMLD1	0.00274009	1.63797	0.000204721	2.24005
A_23_P57277	NM_020152	C21orf7	0.713198	-1.0753	0.00996027	-2.01151
A_23_P91943	NM_000882	IL12A	0.140137	-1.30285	0.00111016	-2.48237
A_23_P94501	NM_000700	ANXA1	0.0693428	1.57857	0.00555072	2.39385
A_24_P120251	NM_138786	TM4SF18	0.0111913	2.01631	0.00405763	2.40011
A_24_P20630	NM_016269	LEF1	0.418979	-1.16594	0.00489668	-2.15396
A_24_P337239	NM_004464	FGF5	0.705091	-1.07323	0.0076526	-2.01531
A_24_P418203	NM_033655	CNTNAP3	0.00166689	1.94179	0.000516044	2.2925
A_32_P154473	NM_004522	KIF5C	0.147228	-1.13418	1.1597e-05	-2.71862
A_33_P3370555		GALC	0.687439	-1.08269	0.00992299	-2.01082
A_33_P3418125	NM_006851	GLIPR1	0.0555007	2.16255	0.00800842	3.55447
14. GO ID	CROONQUIST_NRAS_VS_STROMAL_STIMULATION_DN			Enrichment Score	3.9197
Probeset ID	RefSeqAccession	Gene Symbol	p-value(NT-shRNA vs. Parental)	Fold-Change(NT-shRNA vs. Parental)	p-value(DDR1-shRNA#5 vs. Parental)	Fold-Change(DDR1-shRNA#5 vs. Parental)
A_23_P156327	NM_000358	TGFBI	0.0409283	-1.64581	0.000581541	3.55078
A_23_P353035	NM_001553	IGFBP7	0.711331	-1.07052	0.00668132	-2.03841
A_23_P369994	NM_004734	DCLK1	0.0599845	3.6027	0.000345519	56.023
A_33_P3280385	NM_057165	COL6A3	0.169142	-1.48494	0.00683828	-2.77585
A_33_P3296205	NM_183422	TSC22D1	0.000667565	1.94857	0.00032521	2.14261
A_33_P3308744	NM_001105206	LAMA4	0.0495745	-2.23299	0.00655966	-3.79429
A_33_P3308749	NM_001105207	LAMA4	0.0123697	-2.11706	0.00125428	-3.36102
A_33_P3391603	NM_001105209	LAMA4	0.0641443	-2.03547	0.00892278	-3.30014
A_33_P3407013		IL6	0.709478	-1.07637	0.00986423	-2.01457
15. GO ID	SANA_TNF_SIGNALING_DN			Enrichment Score	3.85978
Probeset ID	RefSeqAccession	Gene Symbol	p-value(NT-shRNA vs. Parental)	Fold-Change(NT-shRNA vs. Parental)	p-value(DDR1-shRNA#5 vs. Parental)	Fold-Change(DDR1-shRNA#5 vs. Parental)
A_23_P151870	NM_015554	GLCE	0.00585924	1.91866	0.00163234	2.33125
A_23_P93311	NM_013993	DDR1	0.139965	1.14157	5.64835e-07	-5.57846
A_23_P94501	NM_000700	ANXA1	0.0693428	1.57857	0.00555072	2.39385
A_24_P400324	NM_015204	THSD7A	0.240204	-1.33312	0.000820257	-3.91528
A_24_P658427	NM_005596	NFIB	0.000785731	1.86437	0.000257833	2.14985
A_33_P3215317		PRKACB	0.000533984	1.91643	0.000130851	2.31605
A_33_P3240507	NM_138444	KCTD12	0.0915613	1.6065	0.00306307	3.09302
A_33_P3240512	NM_138444	KCTD12	0.055848	1.6728	0.00428659	2.63744
A_33_P3264163	NM_001202522	DDR1	0.253591	1.16406	0.000145994	-2.77779
16. GO ID	HAN_SATB1_TARGETS_DN			Enrichment Score	3.79055
Probeset ID	RefSeqAccession	Gene Symbol	p-value(NT-shRNA vs. Parental)	Fold-Change(NT-shRNA vs. Parental)	p-value(DDR1-shRNA#5 vs. Parental)	Fold-Change(DDR1-shRNA#5 vs. Parental)
A_23_P147786	NM_014677	RIMS2	0.0264002	2.04058	0.00733177	2.634
A_23_P148609	NM_021796	PLAC1	0.00982317	-1.94696	0.00389944	-2.25702
A_23_P156327	NM_000358	TGFBI	0.0409283	-1.64581	0.000581541	3.55078
A_23_P161218	NM_014391	ANKRD1	0.76123	1.12529	0.00662624	4.51778
A_23_P1691	NM_002421	MMP1	0.0952851	-1.46845	0.00483342	-2.32691
A_23_P253350	NM_020130	C8orf4	0.649328	-1.09403	0.00967168	-2.01743
A_23_P305550	NM_001195382	GPR35	0.0174907	-1.70229	0.00318929	-2.17327
A_23_P335452	NM_153367	ZCCHC24	0.000889343	1.9357	8.12826e-05	2.7765
A_23_P3371	NM_002891	RASGRF1	0.0364998	2.04647	0.00890967	2.76376
A_23_P41114	NM_005213	CSTA	0.0436679	-2.11486	0.00396629	-3.79147
A_23_P86653	NM_002727	SRGN	0.366993	-1.12366	0.000242186	-2.52583
A_24_P109214	NM_001645	APOC1	0.00937085	-1.83839	0.000342701	-3.24694
A_24_P250922	NM_000963	PTGS2	0.000458088	-1.74042	2.73356e-05	-2.498
A_32_P60065	NM_004101	F2RL2	0.0549097	-1.76528	0.00316864	-3.10934
A_33_P3236661		PCDH9	0.664264	-1.08725	0.00844364	-2.02627
A_33_P3242623	NM_014331	SLC7A11	0.10184	1.44298	0.00752577	2.11863
A_33_P3316621	NM_001201	BMP3	0.67972	-1.08433	0.00922729	-2.02375
A_33_P3349661	NM_203487	PCDH9	0.070263	-1.43798	0.00339603	-2.16688
A_33_P3407013		IL6	0.709478	-1.07637	0.00986423	-2.01457
17. GO ID	ROSS_AML_WITH_CBFB_MYH11_FUSION			Enrichment Score	3.59929
Probeset ID	RefSeqAccession	Gene Symbol	p-value(NT-shRNA vs. Parental)	Fold-Change(NT-shRNA vs. Parental)	p-value(DDR1-shRNA#5 vs. Parental)	Fold-Change(DDR1-shRNA#5 vs. Parental)
A_23_P139704	NM_001946	DUSP6	0.0139918	1.49059	0.000737568	2.08532
A_23_P156327	NM_000358	TGFBI	0.0409283	-1.64581	0.000581541	3.55078
A_23_P212354	NM_001123041	CCR2	0.552623	-1.12977	0.00861885	-2.10418
A_33_P3240507	NM_138444	KCTD12	0.0915613	1.6065	0.00306307	3.09302
A_33_P3240512	NM_138444	KCTD12	0.055848	1.6728	0.00428659	2.63744
A_33_P3307247		AK5	0.0446943	-2.0614	0.00352976	-3.77212
18. GO ID	TAKEDA_TARGETS_OF_NUP98_HOXA9_FUSION_8D_DN			Enrichment Score	3.52984
Probeset ID	RefSeqAccession	Gene Symbol	p-value(NT-shRNA vs. Parental)	Fold-Change(NT-shRNA vs. Parental)	p-value(DDR1-shRNA#5 vs. Parental)	Fold-Change(DDR1-shRNA#5 vs. Parental)
A_23_P104464	NM_000698	ALOX5	0.60155	1.14813	0.00485673	2.97126
A_23_P146146	NM_152565	ATP6V0D2	0.745846	-1.06449	0.00805828	-2.04737
A_23_P156327	NM_000358	TGFBI	0.0409283	-1.64581	0.000581541	3.55078
A_23_P1691	NM_002421	MMP1	0.0952851	-1.46845	0.00483342	-2.32691
A_23_P19673	NM_005627	SGK1	0.00849542	-1.91015	0.00348244	-2.18884
A_23_P200560	NM_001039802	CDC42	0.256241	-1.08116	7.27144e-06	-2.43592
A_23_P30547	NM_005565	LCP2	0.609317	-1.10019	0.00664957	-2.05297
A_24_P133905	NM_005064	CCL23	0.739254	-1.06428	0.00772691	-2.01768
A_32_P208120	NM_153498	CAMK1D	0.0117708	1.41495	0.000118107	2.35632
A_33_P3217020	NM_203365	RAPH1	0.0121473	-2.31501	0.00871254	-2.47363
A_33_P3286146	NR_033652	LOC100132891	0.122776	-1.38429	0.00798418	-2.02683
A_33_P3304486	XR_110853	PP2672	0.788302	-1.05285	0.00914051	-2.00155

## Sheet: BROAD_C2 gene lists
function	Enrichment Score	Enrichment p-value	% genes in group that are present	shRNA score	NT-shRNA vs. Parental score	DDR1-shRNA#5 vs. Parental score	# genes in list, in group	# genes not in list, in group	# genes in list, not in group	# genes not in list, not in group	GO ID
http://www.broadinstitute.org/gsea/msigdb/cards/SCHUETZ_BREAST_CANCER_DUCTAL_INVASIVE_UP.html	19.4532	3.5611e-09	10.3245	2.25299	1.11689	2.6103	35	304	554	16710	SCHUETZ_BREAST_CANCER_DUCTAL_INVASIVE_UP
Probeset ID	RefSeqAccession	Gene Symbol	p-value(NT-shRNA vs. Parental)	Fold-Change(NT-shRNA vs. Parental)	p-value(DDR1-shRNA#5 vs. Parental)	Fold-Change(DDR1-shRNA#5 vs. Parental)
A_33_P3313825		TGFBR2	0.0166407	2.65421	0.00203411	4.66711
A_33_P3391290	NM_001142483	C5orf13	0.0138455	2.32594	0.00111631	4.19051
A_33_P3418125	NM_006851	GLIPR1	0.0555007	2.16255	0.00800842	3.55447
A_23_P156327	NM_000358	TGFBI	0.0409283	-1.64581	0.000581541	3.55078
A_33_P3240507	NM_138444	KCTD12	0.0915613	1.6065	0.00306307	3.09302
A_33_P3221203	NM_002427	MMP13	0.0489192	-1.83923	0.00428605	3.01391
A_23_P104464	NM_000698	ALOX5	0.60155	1.14813	0.00485673	2.97126
A_23_P126836	NM_003326	TNFSF4	0.0626097	1.741	0.00640543	2.70328
A_32_P156851	NM_005822	RCAN2	0.03388	1.8336	0.00452767	2.65535
A_33_P3240512	NM_138444	KCTD12	0.055848	1.6728	0.00428659	2.63744
A_32_P83845	NM_001040708	HEY1	0.0323121	1.87652	0.00609112	2.55853
A_33_P3403867	NM_020182	PMEPA1	0.0502796	1.41953	0.000802514	2.43762
A_23_P94501	NM_000700	ANXA1	0.0693428	1.57857	0.00555072	2.39385
A_33_P3293446	NM_020848	KIAA1462	0.0554037	1.49183	0.00292715	2.25627
A_23_P371266	NM_015569	DNM3	0.00666402	1.57243	0.000394747	2.20537
A_33_P3379916	NM_014905	GLS	0.00757687	1.70265	0.00190911	2.03182
A_23_P12392	NM_080923	PTPRC	0.753334	-1.06111	0.0083079	-2.00768
A_33_P3253877		TACC1	0.710518	-1.07598	0.00995334	-2.01018
A_23_P301414	NM_004449	ERG	0.690488	-1.08191	0.00992483	-2.01266
A_23_P163087	NM_007361	NID2	0.664696	-1.08984	0.0098588	-2.0185
A_23_P350512	NM_021641	ADAM12	0.702785	-1.07283	0.00694	-2.02665
A_23_P106405	NM_002487	NDN	0.508201	-1.12059	0.00463558	-2.03418
A_23_P353035	NM_001553	IGFBP7	0.711331	-1.07052	0.00668132	-2.03841
A_23_P30547	NM_005565	LCP2	0.609317	-1.10019	0.00664957	-2.05297
A_33_P3424217	NM_001243962	HLA-DQB1	0.0204889	-1.40917	0.000586268	-2.06199
A_23_P320739	NM_002397	MEF2C	0.0167731	-1.26516	4.79473e-05	-2.0973
A_23_P19510	NM_001198858	HLA-DQB2	0.0051731	-1.44723	0.000122927	-2.12799
A_23_P8108	NM_001243962	HLA-DQB1	0.00530195	-1.44786	0.000126908	-2.12916
A_23_P19673	NM_005627	SGK1	0.00849542	-1.91015	0.00348244	-2.18884
A_23_P136683	NM_001243961	HLA-DQB1	0.0125876	-1.50644	0.000468718	-2.2272
A_33_P3302662		TLE4	0.287248	-1.24866	0.00456079	-2.30972
A_23_P1691	NM_002421	MMP1	0.0952851	-1.46845	0.00483342	-2.32691
A_33_P3367692	NM_001014975	CFH	0.256597	-1.29503	0.00579022	-2.36968
A_23_P432947	NM_013372	GREM1	0.253816	-1.32311	0.00732186	-2.4158
A_23_P86653	NM_002727	SRGN	0.366993	-1.12366	0.000242186	-2.52583
A_33_P3280385	NM_057165	COL6A3	0.169142	-1.48494	0.00683828	-2.77585
A_33_P3391603	NM_001105209	LAMA4	0.0641443	-2.03547	0.00892278	-3.30014
A_33_P3308749	NM_001105207	LAMA4	0.0123697	-2.11706	0.00125428	-3.36102
A_33_P3308744	NM_001105206	LAMA4	0.0495745	-2.23299	0.00655966	-3.79429
A_24_P400324	NM_015204	THSD7A	0.240204	-1.33312	0.000820257	-3.91528
http://www.broadinstitute.org/gsea/msigdb/cards/TAVAZOIE_METASTASIS.html	13.8248	9.90749e-07	15.1515	2.18413	1.1669	2.57728	15	84	574	16930	TAVAZOIE_METASTASIS
Probeset ID	RefSeqAccession	Gene Symbol	p-value(NT-shRNA vs. Parental)	Fold-Change(NT-shRNA vs. Parental)	p-value(DDR1-shRNA#5 vs. Parental)	Fold-Change(DDR1-shRNA#5 vs. Parental)
A_23_P14157	NM_198968	DZIP1	0.331448	-1.21157	0.00453188	-2.22712
A_23_P1691	NM_002421	MMP1	0.0952851	-1.46845	0.00483342	-2.32691
A_23_P28012	NM_033196	ZNF682	0.123312	-1.41834	0.00712703	-2.18127
A_23_P314191	NM_015336	ZDHHC17	0.376776	-1.11854	0.000838589	-2.06122
A_23_P324304	NM_004304	ALK	0.678161	-1.08471	0.0094347	-2.01532
A_23_P386442	NR_022006	KIAA0087	0.743743	-1.06335	0.00759902	-2.02868
A_23_P83838	NM_004056	CA8	0.0567086	1.53715	0.00449883	2.239
A_23_P96369	NM_018015	CXorf57	0.00075656	-1.67441	0.000119587	-2.05828
A_24_P250922	NM_000963	PTGS2	0.000458088	-1.74042	2.73356e-05	-2.498
A_24_P281036	NM_024727	LRRC31	0.70736	-1.07324	0.00810106	-2.00921
A_24_P297888	NM_002451	MTAP	0.00235282	1.77135	0.000110825	2.7493
A_24_P365515	NM_021784	FOXA2	0.0278522	2.89467	0.00328759	5.67071
A_24_P51118	NM_002451	MTAP	0.0413596	1.7148	0.00529996	2.43197
A_24_P76995	NM_015336	ZDHHC17	0.120382	-1.40089	0.00932011	-2.01752
A_33_P3308744	NM_001105206	LAMA4	0.0495745	-2.23299	0.00655966	-3.79429
A_33_P3308749	NM_001105207	LAMA4	0.0123697	-2.11706	0.00125428	-3.36102
A_33_P3353525		SERPINB2	0.674057	-1.08399	0.00862361	-2.01311
A_33_P3390411	NM_000133	F9	0.757542	-1.06013	0.00844405	-2.00571
A_33_P3391603	NM_001105209	LAMA4	0.0641443	-2.03547	0.00892278	-3.30014
http://www.broadinstitute.org/gsea/msigdb/cards/RIZKI_TUMOR_INVASIVENESS_3D_UP.html	7.42126	0.000598397	8.51064	2.25908	1.18187	2.57953	16	172	573	16842	RIZKI_TUMOR_INVASIVENESS_3D_UP
Probeset ID	RefSeqAccession	Gene Symbol	p-value(NT-shRNA vs. Parental)	Fold-Change(NT-shRNA vs. Parental)	p-value(DDR1-shRNA#5 vs. Parental)	Fold-Change(DDR1-shRNA#5 vs. Parental)
A_23_P136589	NM_207189	BRDT	0.585269	-1.10441	0.00496701	-2.10596
A_23_P17955	NM_012157	FBXL2	0.0170892	1.75264	0.00287341	2.29703
A_23_P209625	NM_000104	CYP1B1	0.0281783	2.01461	0.00778774	2.59824
A_23_P369994	NM_004734	DCLK1	0.0599845	3.6027	0.000345519	56.023
A_23_P404481	NM_001400	S1PR1	0.858534	1.04091	0.00775678	2.3298
A_23_P417282	NM_000875	IGF1R	0.0156502	1.9119	0.00755736	2.15216
A_23_P425681	NM_000729	CCK	0.146171	-1.39111	0.00223461	-2.73889
A_23_P500093	NM_002927	RGS13	0.733465	-1.06558	0.00751209	-2.02135
A_23_P63158	NM_003126	SPTA1	0.189125	-1.46468	0.00825711	-2.7116
A_24_P142743	NM_004368	CNN2	0.0214527	-1.59477	8.57472e-05	-4.09908
A_24_P175909	NM_004990	MARS	0.0242785	1.79633	0.00936467	2.08937
A_24_P185854	NM_004010	DMD	0.746443	-1.06285	0.00827695	-2.0067
A_24_P673786	NM_005028	PIP4K2A	0.001828	-1.5011	6.71997e-05	-2.10965
A_33_P3221203	NM_002427	MMP13	0.0489192	-1.83923	0.00428605	3.01391
A_33_P3391290	NM_001142483	C5orf13	0.0138455	2.32594	0.00111631	4.19051
A_33_P3418125	NM_006851	GLIPR1	0.0555007	2.16255	0.00800842	3.55447
