# Supplementary material for: Discoidin Domain Receptor 1 Contributes to Tumorigenesis through Modulation of TGFBI Expression
Source: PLoS One. 2014 Nov 4;9(11):e111515. doi: 10.1371/journal.pone.0111515 (PMC4219757; doi:10.1371/journal.pone.0111515)
Supplement: Figure S3 — IPA Analysis-Wound Healing. Results of Ingenuity Pathway Analysis using differentially expressed gene list unique to knockdown by DDR1 shRNA5. Predicted impacts on selected functions based on gene expression changes within genes in dataset. (XLSX) [file pone.0111515.s003.xlsx]

## Sheet: Sheet1
© 2000-2012 Ingenuity Systems, Inc. All rights reserved.
Organismal function/healing/healing of wound: Overlap p-value 6.53E-03.
Not predicted to be activated up or down.
ID	Genes in dataset	Prediction (based on expression direction)	Fold Change	Findings
NRG1	NRG1 (includes EG:112400)		3.959	Affects (2)
FGF7	FGF7		3.598	Affects (1)
MMP13	MMP13		3.014	Affects (2)
NOG	NOG		2.853	Affects (2)
F9	F9		-2.006	Affects (1)
SERPINB2	SERPINB2		-2.013	Affects (1)
IL6	IL6		-2.015	Affects (5)
GRHL3	GRHL3		-2.089	Affects (1)
DACT2	DACT2		-2.130	Affects (1)
PTGS2	PTGS2		-2.498	Affects (1)
CNN2	CNN2		-4.099	Affects (4)
Tissue morphology/healing/quantity of monocytes: predicted to be decreased (z-score -2.311). Overlap p-value 9.75E-03
7 of 8 genes have expression direction consistent with decreases in quantity of monocytes.
ID	Genes in dataset	Prediction (based on expression direction)	Fold Change	Findings
CNN2	CNN2	Decreased	-4.099	Increases (2)
FUT4	FUT4	Decreased	2.974	Decreases (1)
CCR3	CCR3	Decreased	-2.025	Increases (1)
PROK2	PROK2	Decreased	-2.001	Increases (1)
MEIS1	MEIS1	Decreased	-2.511	Increases (1)
SERPINB2	SERPINB2	Decreased	-2.013	Increases (2)
CCR2	CCR2	Decreased	-2.104	Increases (8)
SORBS1	SORBS1	Increased	2.636	Increases (1)
Tissue Morphology/Healing/Size of lesion: predicted to be decreased (z-score -2.104). Overlap p-value 1.91E-03
11 of 15 genes have expression direction consistent with decreases in size of lesion.
ID	Genes in dataset	Prediction (based on expression direction)	Fold Change	Findings
TGFBR2	TGFBR2	Decreased	4.667	Decreases (1)
ANXA1	ANXA1	Decreased	2.394	Decreases (2)
PTGS2	PTGS2	Decreased	-2.498	Increases (2)
IL12A	IL12A	Decreased	-2.482	Increases (1)
BMPR1B	BMPR1B	Decreased	-2.009	Increases (2)
ABCC9	ABCC9	Decreased	-2.012	Increases (2)
ARG2	ARG2 (includes EG:11847)	Decreased	-2.277	Increases (1)
DDR1	DDR1	Decreased	-5.578	Increases (2)
FABP4	FABP4	Decreased	-2.025	Increases (4)
F11	F11	Decreased	-2.788	Increases (1)
CCR2	CCR2	Decreased	-2.104	Increases (1)
IL6	IL6	Increased	-2.015	Decreases (1)
DUSP6	DUSP6	Increased	2.085	Increases (1)
LPL	LPL	Increased	-2.022	Decreases (3)
TNFSF4	TNFSF4	Increased	2.703	Increases (2)
